# Supplementary material for: Aging-induced hepatocyte CD44 drives IL6/STAT3 signaling and associates with impaired neighboring T cell function
Source: bioRxiv. 2025 Dec 22:2025.12.20.695732. Preprint. [Version 1] doi: 10.64898/2025.12.20.695732 (PMC12776055; doi:10.64898/2025.12.20.695732)
Supplement: Supplement 1 [file media-1.zip]

Archive with 14 entries (14 files):
- SupplementaryDataT1_DEGsMale_Cd44+YoungvsCd44-YoungMAST.csv
- __MACOSX/._SupplementaryDataT1_DEGsMale_Cd44+YoungvsCd44-YoungMAST.csv
- SupplementaryDataT2_DEGsMale_Cd44+OldvsCd44-OldMAST.csv
- __MACOSX/._SupplementaryDataT2_DEGsMale_Cd44+OldvsCd44-OldMAST.csv
- SupplementaryDataT3_GO_DEGsMale_Cd44+OldOnly_186UP.numbers
- __MACOSX/._SupplementaryDataT3_GO_DEGsMale_Cd44+OldOnly_186UP.numbers
- SupplementaryDataT4_GO_DEGsMale_Cd44+vsCD44-_k5cluster2_gene_label_age.csv
- __MACOSX/._SupplementaryDataT4_GO_DEGsMale_Cd44+vsCD44-_k5cluster2_gene_label_age.csv
- SupplementaryDataT5_DEGsMale_Cd44+OldvsCd44-OldMAST_FDR_IPA.xlsx
- __MACOSX/._SupplementaryDataT5_DEGsMale_Cd44+OldvsCd44-OldMAST_FDR_IPA.xlsx
- SupplementaryDataT6_P14_OldvsYoungLivers_all.csv
- __MACOSX/._SupplementaryDataT6_P14_OldvsYoungLivers_all.csv
- SupplementaryDataT7_P14_OldvsYoung_Upstream regulators.xlsx
- __MACOSX/._SupplementaryDataT7_P14_OldvsYoung_Upstream regulators.xlsx
