# Supplementary material for: Aging-induced hepatocyte CD44 drives IL6/STAT3 signaling and associates with impaired neighboring T cell function
Source: bioRxiv. 2025 Dec 22:2025.12.20.695732. Preprint. [Version 1] doi: 10.64898/2025.12.20.695732 (PMC12776055; doi:10.64898/2025.12.20.695732)
Supplement: Supplement 1 [file media-1.zip › SupplementaryDataT1_DEGsMale_Cd44+YoungvsCd44-YoungMAST.csv]

	p_val	avg_log2FC	pct.1	pct.2	p_val_adj	gene
Cd44	0	14.5115083120276	1	0	0	Cd44
Hexb	4.19303821889683e-119	1.01337782349197	0.855	0.422	1.35372238897084e-114	Hexb
Gm48099	3.54032331452649e-111	1.22762019888214	0.642	0.234	1.14299338209488e-106	Gm48099
Gm42418	1.22648056645248e-104	0.822573670707218	1	1	3.95969250879184e-100	Gm42418
Neat1	2.75105703585398e-94	0.630908162945585	0.997	0.999	8.88178764025459e-90	Neat1
Taco1	1.52248745639946e-93	0.797244551910839	0.961	0.7	4.91535075298564e-89	Taco1
Lars2	1.29782397579768e-90	0.845519634824716	0.964	0.8	4.1900247058628e-86	Lars2
Gnmt	1.51268213934936e-87	-1.09623153646828	0.844	0.891	4.88369428688941e-83	Gnmt
Gm15564	1.02365466581576e-77	0.948016321260643	0.642	0.294	3.30486908858619e-73	Gm15564
Gm26917	5.92231106214039e-76	0.709534597630826	0.993	0.972	1.91201812641203e-71	Gm26917
Cmss1	6.73844530894266e-73	0.665805487718524	0.989	0.896	2.17550706799214e-68	Cmss1
Arid5b	3.00859540905098e-72	0.550561086120219	0.999	0.971	9.71325027812109e-68	Arid5b
Slc2a2	1.97618203656723e-71	-1.21813329288529	0.572	0.686	6.3801037050573e-67	Slc2a2
Cyp2c68	7.45241840035307e-71	0.880319428818956	0.89	0.628	2.40601328055399e-66	Cyp2c68
Camk1d	4.98291505663472e-70	0.500714941355666	1	0.992	1.60873412603452e-65	Camk1d
Cyp2c70	5.93219097092372e-67	0.869407336597146	0.938	0.8	1.91520785496272e-62	Cyp2c70
Etnk2	1.31068601682706e-62	-1.41945825433494	0.404	0.587	4.23154980532616e-58	Etnk2
Onecut1	7.30133880221409e-62	0.605457619960891	0.96	0.837	2.35723723229482e-57	Onecut1
Pbld1	2.01460651957329e-60	-0.752731900347789	0.742	0.764	6.50415714844236e-56	Pbld1
Adgrf1	2.17858098033749e-60	0.927892662228295	0.443	0.182	7.03354869501959e-56	Adgrf1
C8b	3.18010025118071e-60	0.816026631697352	0.784	0.476	1.02669536609369e-55	C8b
Ass1	2.28213603538168e-58	-0.9178888994113	0.718	0.722	7.36787619022974e-54	Ass1
Ppp1r3b	1.15083191699111e-57	-0.811244673134343	0.725	0.768	3.7154608440058e-53	Ppp1r3b
Slc38a4	2.36355506689375e-57	-0.889079703469999	0.848	0.846	7.63073753346649e-53	Slc38a4
Hao1	1.5272493086595e-56	0.631557421056328	0.964	0.875	4.93072439300719e-52	Hao1
BC024386	9.42709867414404e-55	-0.628101548003239	0.797	0.804	3.0435388069474e-50	BC024386
Apoa2	2.65749797979779e-54	-0.756056635058365	0.706	0.777	8.57973222777716e-50	Apoa2
Arg1	3.5757978365049e-54	-1.07519275800228	0.683	0.737	1.15444633151561e-49	Arg1
Slc7a2	5.85919702367693e-54	-1.0345371860179	0.921	0.9	1.8916417590941e-49	Slc7a2
Fbp1	1.26424941447566e-53	-1.05849755568138	0.713	0.759	4.08162923463468e-49	Fbp1
Pcyt2	1.86151695758331e-52	-0.54857008096734	0.951	0.943	6.00990749755773e-48	Pcyt2
9030622O22Rik	2.99250473207976e-51	0.457463643714139	0.994	0.983	9.66130152751951e-47	9030622O22Rik
Gpt2	3.11731009260777e-51	-0.792477518341816	0.653	0.678	1.00642356339842e-46	Gpt2
Cdk8	4.44118902127864e-51	0.582751289295253	0.963	0.836	1.43383787551981e-46	Cdk8
Cish	7.04972049439012e-51	0.449254572595364	0.6	0.337	2.27600226161385e-46	Cish
Lifr	8.61577090562085e-51	0.680463983533151	0.95	0.836	2.78160163687969e-46	Lifr
Acsl1	1.04786483986582e-50	0.555073003704114	0.983	0.952	3.3830316355068e-46	Acsl1
Ddx5	1.26209629288034e-50	-0.514494023876185	0.941	0.921	4.07467788156416e-46	Ddx5
Il31ra	5.84246333182796e-50	0.764317756567619	0.397	0.169	1.88623928668066e-45	Il31ra
Nr1h4	6.83850171596492e-50	-0.590888619072849	0.921	0.917	2.20781027899927e-45	Nr1h4
Hpd	6.91265143004038e-50	-0.743596849090496	0.775	0.758	2.23174951418854e-45	Hpd
Slc25a30	7.58539042042041e-50	0.812486403803028	0.728	0.445	2.44894329723273e-45	Slc25a30
Cyp2c67	7.67156700494897e-50	0.942751184380277	0.802	0.577	2.47676540754777e-45	Cyp2c67
Uox	1.076474475547e-49	-0.791005436278026	0.92	0.911	3.47539784430349e-45	Uox
St3gal5	1.08622327593562e-49	-1.08413358941643	0.511	0.576	3.50687184635815e-45	St3gal5
Mtus1	8.32095349132412e-49	0.432069244261702	0.993	0.957	2.68641983467399e-44	Mtus1
Hgd	1.32767044707131e-48	-0.693342571530168	0.848	0.839	4.28638403836971e-44	Hgd
Abhd5	1.69006738499044e-48	0.919041018563306	0.546	0.273	5.45638255244165e-44	Abhd5
Cyp2d9	1.77035154278916e-48	-1.17598839556568	0.41	0.532	5.71557995589481e-44	Cyp2d9
Col18a1	4.36929184246879e-47	-0.524199720397391	0.874	0.858	1.41062587134105e-42	Col18a1
Pygl	4.6926081524406e-47	-0.736293681626391	0.752	0.73	1.51500854201545e-42	Pygl
Rdh7	5.0798590526338e-47	-0.664302715901266	0.731	0.761	1.64003249514282e-42	Rdh7
Fam3c	9.43259711951189e-47	0.818314485203801	0.559	0.289	3.04531398003441e-42	Fam3c
Scp2	1.0459945834969e-46	0.391936140006775	0.993	0.99	3.37699351281974e-42	Scp2
Gys2	4.93252323037783e-46	-1.3809840641844	0.407	0.494	1.59246512492748e-41	Gys2
Fgl1	5.21210214278816e-46	0.703455510601934	0.788	0.529	1.68272717679916e-41	Fgl1
Egfr	6.35766880065074e-46	0.354162342399219	1	0.999	2.05257337229009e-41	Egfr
Abca1	7.703880364669e-46	0.478177973989523	0.973	0.902	2.48719777573339e-41	Abca1
Mup3	3.63053536827313e-45	-0.799343356155044	0.748	0.765	1.17211834364698e-40	Mup3
Gm29966	3.79543410899899e-45	-0.539478238501186	0.989	0.983	1.22535590209032e-40	Gm29966
Mb21d2	2.19992733005983e-44	0.623071810861276	0.83	0.583	7.10246538509818e-40	Mb21d2
B4galt1	6.18267499035137e-44	0.526839866670019	0.904	0.706	1.99607662063494e-39	B4galt1
Plcxd2	6.48672577025237e-44	0.638473777435181	0.887	0.728	2.09423941492598e-39	Plcxd2
C6	4.84318435882291e-43	0.452428525615223	0.987	0.949	1.56362207024598e-38	C6
Socs2	5.41898925910729e-42	0.607277257942437	0.777	0.521	1.74952068230279e-37	Socs2
Il1r1	6.44016239626793e-42	0.677262347628913	0.888	0.73	2.0792064296351e-37	Il1r1
Abcb4	7.49121222028811e-42	-0.692598305568777	0.84	0.856	2.41853786532002e-37	Abcb4
Prkaa2	9.45748381874104e-42	0.59622695251462	0.868	0.685	3.05334865088054e-37	Prkaa2
Cfh	1.35470114886023e-41	0.384866966275337	0.996	0.985	4.37365265909527e-37	Cfh
Acly	1.42953018538159e-41	-1.07455656605675	0.493	0.536	4.61523820350447e-37	Acly
Aldob	1.65864622524263e-41	-0.798606471179916	0.798	0.804	5.35493933819584e-37	Aldob
Atxn1	1.66215954278401e-41	0.455246245895859	0.99	0.962	5.36628208387817e-37	Atxn1
Slc29a1	2.04757777383013e-41	-1.01168468900357	0.446	0.506	6.61060484281058e-37	Slc29a1
Shmt1	3.81893647528754e-41	-0.976091663470165	0.454	0.531	1.23294364104658e-36	Shmt1
Gm34667	7.00965140127933e-41	-0.490552713754292	0.834	0.804	2.26306595490303e-36	Gm34667
Ndrg2	8.29509445740805e-41	-0.676690766879324	0.689	0.701	2.67807124557419e-36	Ndrg2
Sord	9.39247236953306e-41	-0.61849581366828	0.722	0.755	3.03235970450375e-36	Sord
Igf1	9.86302591653163e-41	0.409801742292223	0.981	0.936	3.18427791715224e-36	Igf1
Herpud1	1.21456372597929e-40	-0.723947380691545	0.663	0.668	3.92121898932413e-36	Herpud1
Ptprj	1.47900654512281e-40	0.462579731804838	0.967	0.863	4.77497263092899e-36	Ptprj
Slc25a22	1.63126733202408e-40	-0.983581664731916	0.447	0.488	5.26654658143975e-36	Slc25a22
Prox1	6.90111560876269e-40	-0.573465772078727	0.719	0.68	2.22802517428903e-35	Prox1
Adam9	8.28836723899802e-40	0.668158527111681	0.539	0.296	2.67589936311051e-35	Adam9
Znrf2	1.57780666772506e-39	0.646036103246212	0.738	0.488	5.09394882675036e-35	Znrf2
Gm12718	2.31553246038336e-39	1.04027744778072	0.436	0.206	7.47569654834768e-35	Gm12718
Hivep1	2.5655530951793e-39	0.622613824200767	0.769	0.525	8.28288816778636e-35	Hivep1
Nrp1	4.70610205814644e-39	0.737422152800354	0.819	0.628	1.51936504947258e-34	Nrp1
Spred1	4.79080217300913e-39	0.670827117659207	0.583	0.335	1.546710481556e-34	Spred1
Nsd3	4.9711299951554e-39	0.37479542792096	0.991	0.953	1.60492931893592e-34	Nsd3
Frmd4b	5.50047452728684e-39	-0.759992562834626	0.716	0.729	1.77582820113456e-34	Frmd4b
Slco1a1	5.65182854645011e-39	-0.519558652769915	0.877	0.852	1.82469284622142e-34	Slco1a1
P4hb	1.69715094389203e-38	-0.912348079827262	0.454	0.452	5.47925182235541e-34	P4hb
Acss2	2.66371565045063e-38	-0.873315111327276	0.685	0.723	8.59980597747985e-34	Acss2
Mettl7b	3.88040047882141e-38	-0.887154855194268	0.453	0.49	1.25278729458749e-33	Mettl7b
Foxq1	5.02630349209685e-38	0.297727083611956	0.549	0.333	1.62274208242347e-33	Foxq1
Nadk	5.55938406745417e-38	-0.756398299263578	0.514	0.514	1.79484714617758e-33	Nadk
Car3	6.19829380523911e-38	-1.46079190007919	0.42	0.558	2.00111915502145e-33	Car3
Aadat	8.61562265869826e-38	0.817199770935614	0.734	0.507	2.78155377536073e-33	Aadat
Apoe	9.06729084017495e-38	-0.625015813313348	0.758	0.803	2.92737484775048e-33	Apoe
Lrpprc	1.10056230377787e-37	-0.414864370426478	0.831	0.771	3.55316539774685e-33	Lrpprc
Lpin1	1.59879704917711e-37	-0.836446969895457	0.597	0.63	5.16171627326828e-33	Lpin1
Als2	1.66671645618634e-37	0.557760414222523	0.913	0.782	5.38099407879759e-33	Als2
Ppp2r5a	1.9034531434574e-37	-0.499792534864147	0.781	0.746	6.14529847365221e-33	Ppp2r5a
Tacc1	2.3464178625923e-37	0.608806361411628	0.86	0.672	7.57541006937925e-33	Tacc1
Fam214a	3.25158181097127e-37	-0.562817722920647	0.864	0.831	1.04977318767207e-32	Fam214a
Spred2	3.38925592485504e-37	0.639172160297357	0.812	0.599	1.09422127533945e-32	Spred2
Scarb2	3.91691253159824e-37	-0.816642383539294	0.514	0.552	1.26457521082649e-32	Scarb2
Npas2	4.94705879173518e-37	0.731507115470963	0.527	0.291	1.5971579309117e-32	Npas2
Cpb2	7.65437678218847e-37	0.527572615815275	0.844	0.632	2.47121554412955e-32	Cpb2
Dgat2	1.36342432596238e-36	-0.603513721449266	0.648	0.647	4.40181543636953e-32	Dgat2
Ddc	1.83687240745668e-36	0.573613283572587	0.91	0.783	5.93034256747389e-32	Ddc
Pck1	2.11336479199116e-36	-0.779076476954524	0.696	0.638	6.82299823094345e-32	Pck1
Gm30262	2.24067622832997e-36	0.645147478012325	0.665	0.419	7.23402320316332e-32	Gm30262
Cdo1	2.35100046657923e-36	-0.826460995412733	0.63	0.708	7.59020500635104e-32	Cdo1
Ahcyl2	2.59776313778958e-36	0.59905786006101	0.86	0.662	8.38687829035365e-32	Ahcyl2
Qsox1	2.80605027417844e-36	0.541773832743928	0.868	0.669	9.05933331018508e-32	Qsox1
Pdia3	3.53821742138394e-36	-0.585882704416528	0.579	0.515	1.14231349449381e-31	Pdia3
Mug1	3.88138642708106e-36	-0.624717492796357	0.989	0.98	1.25310560798312e-31	Mug1
Zyg11a	3.99642261770714e-36	0.58271094419265	0.696	0.452	1.29024504212675e-31	Zyg11a
Abca6	4.51483713160795e-36	-0.455545802612308	0.897	0.896	1.45761516793963e-31	Abca6
Pklr	5.5128044450011e-36	-1.10974216095765	0.483	0.57	1.7798089150686e-31	Pklr
Fnip2	5.78986642275803e-36	-0.861342808728771	0.511	0.581	1.86925837458743e-31	Fnip2
Zdhhc14	6.8314241217303e-36	0.670288585090292	0.702	0.459	2.20552527770063e-31	Zdhhc14
Asl	1.26502773084817e-35	-1.16847092123895	0.372	0.426	4.08414202904331e-31	Asl
Crtc3	1.44173186580312e-35	0.540440890565071	0.821	0.608	4.65463132874536e-31	Crtc3
Slc47a1	1.66315998115756e-35	-0.652911226965726	0.563	0.57	5.36951199916718e-31	Slc47a1
Ncor2	1.7034182663964e-35	0.445713623912548	0.658	0.423	5.49948587306077e-31	Ncor2
St3gal1	2.10297532156686e-35	0.564008288960852	0.862	0.68	6.78945582567861e-31	St3gal1
Slc25a47	2.27456502568846e-35	-0.770008392169809	0.514	0.522	7.34343318543521e-31	Slc25a47
Camkk2	2.71202789482481e-35	0.864143784833018	0.456	0.234	8.75578205844191e-31	Camkk2
Gckr	3.48289567441977e-35	-0.459023925578084	0.897	0.886	1.12445286848642e-30	Gckr
G6pc	6.99919577358191e-35	-0.903135331143691	0.648	0.665	2.25969035550092e-30	G6pc
Phlda1	7.85366113188593e-35	0.477834219965244	0.855	0.651	2.53555449642937e-30	Phlda1
Crybg3	8.93515417921478e-35	0.765584218458225	0.514	0.285	2.88471452675949e-30	Crybg3
Bhmt	1.25967873543111e-34	-1.10045826091532	0.484	0.576	4.06687279733934e-30	Bhmt
Nbr1	1.37993165079635e-34	-0.451661866354128	0.815	0.782	4.45510933459603e-30	Nbr1
Slc16a2	1.59451787242743e-34	-0.665244024671084	0.632	0.623	5.14790095113194e-30	Slc16a2
Mtss1	1.70147913976452e-34	0.341416490138394	0.997	0.984	5.49322540272974e-30	Mtss1
Thrsp	1.72450343633473e-34	-1.62534128116172	0.198	0.367	5.56755934420669e-30	Thrsp
Baat	1.81544209955054e-34	-0.689183977786858	0.532	0.551	5.86115481839891e-30	Baat
Stx5a	2.83427471483053e-34	-0.596412947657911	0.623	0.614	9.15045591683037e-30	Stx5a
Slc35e2	2.90158143148672e-34	-0.718476785376308	0.476	0.473	9.36775565155487e-30	Slc35e2
Me1	3.64159027754633e-34	-0.634093329755544	0.722	0.7	1.17568742110583e-29	Me1
Tmx4	4.34819997039578e-34	0.705196316656372	0.44	0.23	1.40381636044228e-29	Tmx4
Dnajc3	4.98257485679601e-34	-0.557549077179338	0.56	0.501	1.60862429251659e-29	Dnajc3
AC160336.1	5.35792522909406e-34	0.993917592656062	0.275	0.111	1.72980616021302e-29	AC160336.1
Il6ra	7.3998449789804e-34	-0.704860760074359	0.532	0.552	2.38903995146382e-29	Il6ra
Dennd5b	7.48141081283773e-34	-0.429295167438116	0.95	0.95	2.41537348092466e-29	Dennd5b
Lrrc28	7.63966821433171e-34	-0.445406016387195	0.626	0.526	2.46646688299699e-29	Lrrc28
Gldc	1.20432507533674e-33	-0.729167188965572	0.593	0.563	3.88816350572467e-29	Gldc
Serpinc1	1.36750664445912e-33	-0.377688498435992	0.97	0.959	4.41499520163627e-29	Serpinc1
1810064F22Rik	1.73419913815042e-33	0.482244444606897	0.534	0.319	5.59886191751864e-29	1810064F22Rik
G0s2	3.16264788625889e-33	-2.1788295439535	0.133	0.281	1.02106087007868e-28	G0s2
Gtpbp4	3.26909812662626e-33	0.328202179714548	0.669	0.45	1.05542833018129e-28	Gtpbp4
Rassf3	6.42904800489748e-33	-0.56626997377081	0.617	0.596	2.07561814838115e-28	Rassf3
Dpy19l3	7.09054578552017e-33	0.9301268747044	0.331	0.147	2.28918270685519e-28	Dpy19l3
Acsl4	8.46012115234132e-33	0.607222812980093	0.819	0.625	2.73135011403339e-28	Acsl4
Eps8l2	9.39953993875143e-33	-0.589744558935767	0.64	0.641	3.0346414692259e-28	Eps8l2
Apoa1	1.49570181726295e-32	-0.577050195529602	0.911	0.912	4.82887331703345e-28	Apoa1
Ldlr	1.76517022249374e-32	-0.488427222433155	0.841	0.833	5.69885206332104e-28	Ldlr
Map4k4	2.08193749776145e-32	0.556510497345098	0.41	0.222	6.72153521152284e-28	Map4k4
Bmp1	2.41180761365046e-32	-0.456910784694366	0.683	0.633	7.78652088067052e-28	Bmp1
Ap3m1	3.32304187870397e-32	-0.828081545951967	0.491	0.508	1.07284407053958e-27	Ap3m1
Hhex	3.64113413025147e-32	0.396030183018493	0.659	0.437	1.17554015395169e-27	Hhex
Marc1	4.61114083105499e-32	-0.380574929503044	0.864	0.839	1.4887068173061e-27	Marc1
Gm19951	4.89360832908977e-32	0.538494297402857	0.537	0.319	1.57990144904663e-27	Gm19951
Mup7	5.51465354354888e-32	-2.70380150774296	0.05	0.195	1.78040589653476e-27	Mup7
Sema4g	8.36240573554669e-32	-0.418230994539852	0.868	0.837	2.69980269172125e-27	Sema4g
Rxra	9.50411704704479e-32	0.467422356825486	0.9	0.73	3.06840418863841e-27	Rxra
Hjurp	1.06093626618597e-31	-0.383554017602809	0.696	0.625	3.4252327353814e-27	Hjurp
Lrig1	1.15393498414337e-31	0.432749393038932	0.751	0.528	3.72547909630687e-27	Lrig1
Nectin2	1.28955083820831e-31	0.473246842155661	0.468	0.273	4.16331488115554e-27	Nectin2
Scara5	1.53730346876639e-31	0.709412576926454	0.699	0.485	4.96318424891227e-27	Scara5
Atxn7l1	1.62686885181293e-31	0.521137373564551	0.87	0.701	5.25234608807803e-27	Atxn7l1
Rrbp1	1.9359455777244e-31	0.441188539474044	0.966	0.898	6.25020029768321e-27	Rrbp1
Tat	2.06707529796986e-31	-0.701525625027553	0.781	0.746	6.67355259949569e-27	Tat
Prkd3	2.58003121438461e-31	-0.383134637796987	0.814	0.763	8.3296307756407e-27	Prkd3
Il13ra1	2.79273416657324e-31	0.594305737507658	0.466	0.261	9.0163422567817e-27	Il13ra1
Mat1a	3.79409742168688e-31	-0.451824926207367	0.908	0.88	1.22492435259161e-26	Mat1a
Keg1	5.26822928659152e-31	0.537674142279438	0.875	0.726	1.70084782517607e-26	Keg1
Hspa5	6.81703717071839e-31	-0.340553998968299	0.626	0.519	2.20088045056643e-26	Hspa5
Qprt	7.10810829441869e-31	0.440473502779044	0.479	0.287	2.29485276285307e-26	Qprt
Sds	7.85933310101373e-31	-1.32978887006396	0.335	0.353	2.53738569166228e-26	Sds
Zfand4	8.12258393403634e-31	-0.452362060900706	0.771	0.749	2.62237622310363e-26	Zfand4
Gfra1	8.5277136503727e-31	0.39256584330621	0.964	0.92	2.75317235202283e-26	Gfra1
Dmgdh	9.78135241439198e-31	-0.474210790684689	0.659	0.622	3.15790962698645e-26	Dmgdh
Acaca	1.02563658245471e-30	-0.520593728314041	0.964	0.949	3.31126770645503e-26	Acaca
Ankhd1	1.1824931793087e-30	-0.370373501274198	0.914	0.877	3.81767922939814e-26	Ankhd1
Oaf	1.24383719862072e-30	-0.330693777079571	0.665	0.602	4.01572839574699e-26	Oaf
Gm11963	1.26991147173461e-30	0.620286080191388	0.374	0.194	4.0999091864952e-26	Gm11963
4632427E13Rik	1.30886228624842e-30	-0.490397480501264	0.692	0.685	4.22566189115303e-26	4632427E13Rik
Cmtm6	1.327553343741e-30	0.666223212674138	0.307	0.145	4.28600597026783e-26	Cmtm6
Prrc2a	1.5987804423684e-30	0.186409764470443	0.491	0.314	5.16166265818637e-26	Prrc2a
Pitpnc1	1.90044543679562e-30	-0.44715087111173	0.817	0.787	6.13558809269465e-26	Pitpnc1
Apobec1	2.09855545315965e-30	0.604558247755842	0.67	0.446	6.77518628052592e-26	Apobec1
Gm48633	2.22625200424064e-30	0.45782487914487	0.91	0.768	7.18745459569091e-26	Gm48633
Creb3l3	2.88627512557927e-30	-0.321858341115478	0.662	0.585	9.31833924293268e-26	Creb3l3
Proc	3.61263721268138e-30	-0.471453655975652	0.732	0.726	1.16633992411418e-25	Proc
Hoga1	4.43698694706777e-30	-0.363208669226324	0.845	0.819	1.43248123586083e-25	Hoga1
Npc1	4.87187915513173e-30	-0.700306358236743	0.5	0.521	1.57288618523428e-25	Npc1
Brap	7.05662405582445e-30	-0.507606606934881	0.64	0.621	2.27823107642292e-25	Brap
Sec14l2	8.33317287725721e-30	-0.439714726849192	0.678	0.649	2.69036486342249e-25	Sec14l2
Baiap2l1	1.14784483718869e-29	-0.486731888671744	0.723	0.704	3.70581705686368e-25	Baiap2l1
Sept10	1.29806409322361e-29	0.220824561160659	0.458	0.292	4.19079992497243e-25	Sept10
N4bp2l1	1.30965890057044e-29	-0.564705914421762	0.526	0.501	4.22823376049167e-25	N4bp2l1
Gm4756	1.45170062641364e-29	-0.731362490050931	0.499	0.547	4.68681547237643e-25	Gm4756
Rnf43	2.06242294107278e-29	-0.903291632762071	0.451	0.489	6.65853246525347e-25	Rnf43
Aig1	2.09448197715581e-29	0.499862580148126	0.609	0.394	6.76203506324752e-25	Aig1
Cyp2d26	3.22182933850587e-29	-0.665857105516475	0.49	0.496	1.04016760193662e-24	Cyp2d26
Tmem150a	4.03249847723784e-29	-0.575359704661462	0.64	0.64	1.30189213337624e-24	Tmem150a
Ppara	4.45709490481346e-29	-0.403579922935717	0.937	0.904	1.43897309001902e-24	Ppara
Ddah1	5.07844012799347e-29	0.512564396716269	0.844	0.656	1.63957439532269e-24	Ddah1
Slc10a1	5.70837069762421e-29	-0.794788198846629	0.526	0.584	1.84294747972798e-24	Slc10a1
Acacb	5.99058595030575e-29	-0.735506358827684	0.527	0.582	1.93406067405621e-24	Acacb
Smad9	6.3276459795488e-29	0.500982565989004	0.546	0.342	2.04288050449733e-24	Smad9
Derl2	7.11560018991284e-29	-0.452313224579809	0.616	0.564	2.29727152131336e-24	Derl2
Magi1	7.39602548408784e-29	0.284955313079302	0.993	0.978	2.38780682753776e-24	Magi1
Fasn	8.38774161793677e-29	-1.07066590783792	0.375	0.464	2.70798238135089e-24	Fasn
Sc5d	8.96544222716144e-29	-0.453415277589121	0.795	0.788	2.89449302303907e-24	Sc5d
Csnk1g2	1.03780113149526e-28	0.0930961247044398	0.539	0.368	3.35054095303246e-24	Csnk1g2
Col27a1	1.06509871114579e-28	-0.678830814985408	0.61	0.617	3.43867118893419e-24	Col27a1
Abhd17c	1.51252779896181e-28	0.384314847372749	0.713	0.503	4.88319599894821e-24	Abhd17c
Slc41a2	1.59761257189338e-28	0.612598310564645	0.572	0.356	5.15789218835776e-24	Slc41a2
Abcd3	1.72960512255592e-28	-0.342228806713351	0.918	0.894	5.5840301381718e-24	Abcd3
Insc	1.79453762858725e-28	0.549396351550504	0.619	0.405	5.79366473389393e-24	Insc
Cyp3a25	2.00173696839468e-28	-0.584629459709571	0.914	0.909	6.46260780246222e-24	Cyp3a25
0610005C13Rik	2.02489845837001e-28	-0.304211144744602	0.87	0.818	6.53738467284759e-24	0610005C13Rik
Lin7a	2.38347186362931e-28	0.571314575552134	0.821	0.634	7.69503891172721e-24	Lin7a
Cda	2.42340207489935e-28	0.279371200069671	0.691	0.49	7.82395359881255e-24	Cda
Pten	2.54240055592545e-28	-0.413727389080996	0.817	0.798	8.20814019480532e-24	Pten
Bcar3	2.68333322837399e-28	-0.558424104181692	0.579	0.586	8.66314132780544e-24	Bcar3
Cbfb	2.8200659399604e-28	0.491363989298165	0.659	0.443	9.10458288716214e-24	Cbfb
Psmd9	2.84693476893015e-28	-0.751393007822644	0.441	0.463	9.19132890149099e-24	Psmd9
Ptprg	2.983865643016e-28	0.33334568725419	0.983	0.93	9.63341022847716e-24	Ptprg
Irak2	3.38800738041639e-28	-0.454197374112439	0.622	0.584	1.09381818276743e-23	Irak2
Spaca6	3.48074388341511e-28	0.349755090755471	0.272	0.139	1.12375816276057e-23	Spaca6
Phyh	3.8516234428528e-28	-0.427080511946938	0.874	0.856	1.24349662852503e-23	Phyh
Zfp609	3.94572509968065e-28	0.43099163131498	0.901	0.768	1.2738773484319e-23	Zfp609
Nop58	4.45746182409338e-28	0.165673315539901	0.494	0.33	1.43909154990855e-23	Nop58
Hamp	4.61441010908655e-28	-0.00417348120433925	0.946	0.797	1.48976230371859e-23	Hamp
Rnf103	4.66125996754664e-28	-0.333541216668946	0.63	0.539	1.50488778052243e-23	Rnf103
Tkfc	5.12112404612817e-28	-1.21116290158086	0.288	0.394	1.65335489829248e-23	Tkfc
Zfp655	5.39191607226998e-28	0.226944322088443	0.57	0.384	1.74078010393236e-23	Zfp655
Slc6a13	5.60078038510478e-28	-0.371137801610901	0.612	0.551	1.80821194733108e-23	Slc6a13
Upp2	6.07817962769605e-28	-0.463240846759171	0.676	0.625	1.96234029280167e-23	Upp2
Kif1b	6.14080980422522e-28	-0.342798380897547	0.913	0.874	1.98256044529411e-23	Kif1b
Bach1	6.2375134628593e-28	0.346122300771566	0.645	0.441	2.01378122148412e-23	Bach1
Rnf217	6.83489962957965e-28	0.440601418603678	0.895	0.762	2.20664734540979e-23	Rnf217
Klf12	9.26553550342986e-28	0.311186676431993	0.979	0.943	2.99137813728233e-23	Klf12
Mup20	9.51914261391306e-28	-0.701479011712885	0.732	0.687	3.07325519290183e-23	Mup20
Acaa1b	9.54481092784189e-28	-0.862837533303607	0.589	0.61	3.08154220805375e-23	Acaa1b
Cyp2d22	9.84784667464457e-28	-0.678153822260177	0.501	0.529	3.179377298909e-23	Cyp2d22
C1s1	1.11721592259467e-27	-0.514875668031135	0.762	0.769	3.60693160609689e-23	C1s1
Irf2bp2	1.17070729104437e-27	-0.625103474422653	0.563	0.553	3.77962848913675e-23	Irf2bp2
Dab2ip	1.2004904023167e-27	0.746633785039786	0.258	0.115	3.87578326387946e-23	Dab2ip
Hlf	1.46918962984623e-27	-0.828241174521394	0.384	0.42	4.74327871995856e-23	Hlf
Slc38a3	1.51358878893759e-27	-0.385646104396304	0.956	0.941	4.886621405085e-23	Slc38a3
Hsp90b1	1.97622797418275e-27	-0.299602166124997	0.85	0.756	6.38025201464901e-23	Hsp90b1
Mttp	2.04588929706848e-27	-0.183990280428758	0.738	0.637	6.60515359558558e-23	Mttp
Pid1	2.24205365420495e-27	0.283852304594396	0.993	0.98	7.23847022260069e-23	Pid1
Litaf	2.32013597155184e-27	0.381696692797793	0.652	0.445	7.49055898415512e-23	Litaf
Ints6	2.46034185384414e-27	-0.419028825240956	0.752	0.71	7.94321367513581e-23	Ints6
Taf4	2.72291383504879e-27	0.39580834443285	0.466	0.285	8.79092731645502e-23	Taf4
Ero1lb	2.78428162048393e-27	-0.694699054318604	0.486	0.469	8.98905321173238e-23	Ero1lb
Pros1	2.95798284854821e-27	0.422345891301522	0.722	0.513	9.54984762653791e-23	Pros1
St6gal1	3.55513186331308e-27	0.393745883262372	0.719	0.512	1.14777432207063e-22	St6gal1
Csnk1g3	3.632093354628e-27	-0.301015238188434	0.711	0.635	1.17262133954165e-22	Csnk1g3
B3galt1	3.69947641360973e-27	0.5348806622466	0.953	0.903	1.1943759601339e-22	B3galt1
Acadsb	4.36887836797351e-27	0.34816420696648	0.782	0.582	1.41049238110025e-22	Acadsb
Rin2	4.65699125444152e-27	0.456688742314548	0.785	0.586	1.50350962649644e-22	Rin2
Arntl	4.96299078058803e-27	0.37039107576258	0.777	0.574	1.60230157351285e-22	Arntl
Acnat1	5.09063528028192e-27	-0.342324237218003	0.695	0.626	1.64351160023902e-22	Acnat1
Abhd2	5.34473845602232e-27	0.433188779632796	0.434	0.254	1.72554881052681e-22	Abhd2
Enpp3	5.35952889288347e-27	-0.54221219159736	0.638	0.637	1.73032390306743e-22	Enpp3
Tpcn1	5.63484774051917e-27	0.471835538584394	0.617	0.41	1.81921059302661e-22	Tpcn1
Btd	6.15435053753974e-27	0.344590732834343	0.44	0.272	1.98693207104471e-22	Btd
Gpr39	6.18663250082657e-27	0.464256038575394	0.537	0.34	1.99735430289186e-22	Gpr39
Tmem131l	6.87188480807091e-27	-0.440129655833796	0.676	0.633	2.21858801028569e-22	Tmem131l
Pnpla7	7.74501210035314e-27	-0.622079773343053	0.589	0.598	2.50047715659901e-22	Pnpla7
Gata4	8.09451964047065e-27	0.39148886518673	0.721	0.516	2.61331566592595e-22	Gata4
Nhsl1	8.59134762901468e-27	0.42039305636008	0.88	0.709	2.77371658202739e-22	Nhsl1
Slc35d1	8.98246753183386e-27	0.425064678868831	0.881	0.736	2.89998964265256e-22	Slc35d1
Pld1	9.49961479164526e-27	0.448086516733762	0.53	0.336	3.06695063548267e-22	Pld1
Gm36264	1.04371305355775e-26	0.468695062700792	0.898	0.762	3.36962759341121e-22	Gm36264
Stk24	1.06432419037378e-26	0.410405156647935	0.652	0.448	3.43617064862176e-22	Stk24
Clec2h	1.08711597542535e-26	0.152701530312353	0.342	0.203	3.50975392666074e-22	Clec2h
Fndc3b	1.13310523541113e-26	0.515236361940686	0.855	0.709	3.65823025252483e-22	Fndc3b
C3	1.1753415558064e-26	0.350814140557728	0.934	0.814	3.79459021292097e-22	C3
F830016B08Rik	1.29065674878671e-26	0.435996075431875	0.745	0.541	4.1668853134579e-22	F830016B08Rik
Bbox1	1.30484276294058e-26	-0.465684252446594	0.546	0.526	4.21268486015367e-22	Bbox1
Chp1	1.3221921715086e-26	0.405036609018359	0.887	0.744	4.26869742571553e-22	Chp1
Chpt1	1.32721089176733e-26	-0.618944516818072	0.56	0.572	4.28490036407084e-22	Chpt1
Mat2a	1.47744569810464e-26	-0.791176100481526	0.4	0.443	4.76993343633082e-22	Mat2a
H6pd	1.684324009437e-26	0.361862694820148	0.693	0.491	5.43784006446736e-22	H6pd
Aldh2	1.73386760877548e-26	-0.526884403695864	0.696	0.711	5.59779157493163e-22	Aldh2
Syne1	1.79620126114865e-26	0.392283322733299	0.842	0.659	5.79903577161842e-22	Syne1
Gm44662	1.85642637673522e-26	0.309941731550086	0.41	0.25	5.99347255728965e-22	Gm44662
Ftcd	1.88765823067688e-26	-0.504373127604647	0.819	0.802	6.0943045977403e-22	Ftcd
Osbpl8	1.91778886505477e-26	-0.403892095240892	0.854	0.822	6.19158135082933e-22	Osbpl8
Steap4	2.16679982664759e-26	0.685130664323353	0.497	0.297	6.99551324033173e-22	Steap4
Slc39a11	2.39400648567963e-26	0.393677887821037	0.765	0.564	7.7290499390167e-22	Slc39a11
Kyat3	2.4333862610412e-26	-0.398958676830802	0.825	0.736	7.85618754377152e-22	Kyat3
Shld2	2.57095968496424e-26	-0.356176785201298	0.726	0.671	8.30034334290706e-22	Shld2
Sh3rf1	3.17284445047107e-26	0.312780634062833	0.404	0.248	1.02435283083458e-21	Sh3rf1
Selenbp1	3.27688870412637e-26	-0.907427499870858	0.38	0.414	1.0579435181272e-21	Selenbp1
Masp2	3.48094119871682e-26	-0.397604049621698	0.725	0.706	1.12382186600573e-21	Masp2
Mad1l1	3.76522019325379e-26	0.519858112159296	0.668	0.461	1.21560133939199e-21	Mad1l1
Pbld2	4.42095555141072e-26	-0.53206848783774	0.607	0.607	1.42730549977295e-21	Pbld2
Sel1l	4.51412395668114e-26	-0.352341215485499	0.706	0.659	1.45738491941451e-21	Sel1l
Tuft1	5.30476979103811e-26	0.557125042453663	0.443	0.258	1.71264492703665e-21	Tuft1
Psen2	5.80495622412001e-26	-0.822617325279908	0.464	0.524	1.87413011695715e-21	Psen2
Ap2a2	6.13079802410496e-26	-0.26245314540205	0.586	0.492	1.97932814208229e-21	Ap2a2
Nfkbiz	6.32502925995536e-26	0.208533998578965	0.45	0.286	2.04203569657659e-21	Nfkbiz
Krit1	7.27683432377732e-26	-0.442179255269035	0.653	0.622	2.34932596143151e-21	Krit1
Mal2	8.07565534880521e-26	0.449187722609889	0.519	0.33	2.60722532936176e-21	Mal2
Cfhr1	8.21312912349235e-26	-0.297485217644417	0.686	0.63	2.6516087375195e-21	Cfhr1
Dph6	8.33672227868453e-26	0.36082184738953	0.489	0.311	2.6915107876733e-21	Dph6
Efna1	8.53307214411843e-26	-0.376951095058404	0.529	0.462	2.75490234172864e-21	Efna1
Cab39l	9.14786473021548e-26	-0.446700055960399	0.55	0.51	2.95338812815007e-21	Cab39l
Ephx2	9.3992547358461e-26	-0.372910261447005	0.739	0.709	3.03454939146791e-21	Ephx2
Lactb2	1.07840830182078e-25	-0.326318938223838	0.847	0.813	3.4816412024284e-21	Lactb2
Plec	1.11970509155956e-25	0.276239949354894	0.527	0.349	3.61496788810003e-21	Plec
Skap2	1.16296841689303e-25	0.455359631627486	0.792	0.602	3.75464353393914e-21	Skap2
Cpeb2	1.298418484938e-25	-0.382805646971854	0.781	0.738	4.19194407862232e-21	Cpeb2
Prdm2	1.44956606546729e-25	0.416138105396034	0.875	0.721	4.67992404236113e-21	Prdm2
Nek6	1.48968377375975e-25	0.411880625746313	0.583	0.389	4.80944406358335e-21	Nek6
Sec62	1.59569124633965e-25	-0.132486011277503	0.612	0.494	5.15168918880757e-21	Sec62
Gls2	1.72349131450705e-25	-0.554357169819867	0.566	0.541	5.56429170888602e-21	Gls2
Smad3	1.7600940105423e-25	-0.335874988959361	0.567	0.492	5.68246351303582e-21	Smad3
Crim1	1.82752915062409e-25	0.519772385911364	0.477	0.294	5.90017786278989e-21	Crim1
Fgb	2.0790965376154e-25	0.332624956499964	0.977	0.919	6.71236317169132e-21	Fgb
Ces1f	2.12989880501658e-25	-0.481239294621658	0.669	0.645	6.87637829199604e-21	Ces1f
Zfp933	2.24949728093345e-25	0.3919054513137	0.394	0.234	7.26250197149365e-21	Zfp933
Hpx	2.29567039122533e-25	0.416722623417675	0.708	0.506	7.41157185807098e-21	Hpx
Cyp2d10	2.49523702371826e-25	-0.956158401808636	0.337	0.401	8.05587273107441e-21	Cyp2d10
Ppard	2.49550389653936e-25	0.446399151790809	0.592	0.396	8.05673432997734e-21	Ppard
Pon1	2.70674312052604e-25	-0.626051756393654	0.507	0.5	8.73872016461832e-21	Pon1
Fam13a	3.06332986994874e-25	-1.01584116801505	0.352	0.432	9.88996048512951e-21	Fam13a
Tmem219	3.18937243393627e-25	-0.37100486484444	0.734	0.691	1.02968889029633e-20	Tmem219
Nxf1	3.29587475090134e-25	-0.0758347192701586	0.54	0.407	1.0640731633285e-20	Nxf1
Cyp51	3.30001600135774e-25	0.295487039285505	0.534	0.358	1.06541016603835e-20	Cyp51
Gopc	3.58723454084414e-25	-0.183136208567039	0.516	0.41	1.15813867151153e-20	Gopc
Heca	3.83908578972703e-25	0.242496503062383	0.616	0.436	1.23944884721337e-20	Heca
Swt1	4.1175367821469e-25	-0.306337678427605	0.659	0.587	1.32934675011613e-20	Swt1
Ide	4.20274443812474e-25	-0.253440898729518	0.705	0.631	1.35685604184857e-20	Ide
Shfl	4.46220923663332e-25	-0.551177825722173	0.643	0.626	1.44062425204707e-20	Shfl
Grhl1	4.84284925498987e-25	1.09410522363516	0.183	0.068	1.56351388197348e-20	Grhl1
Med27	4.96771626414408e-25	0.330151131959094	0.589	0.402	1.60382719587892e-20	Med27
Apoc4	5.57370456481737e-25	-0.418578446455484	0.507	0.46	1.79947051875129e-20	Apoc4
Ripk1	5.82341946567194e-25	0.290173926734709	0.623	0.435	1.88009097449219e-20	Ripk1
Rell1	5.86580000940735e-25	0.398364972394402	0.782	0.59	1.89377353303716e-20	Rell1
Peg3	6.41365717103456e-25	0.492959639140026	0.33	0.179	2.07064921766851e-20	Peg3
Tcaim	6.46317557817598e-25	0.319642405518086	0.682	0.489	2.08663623541412e-20	Tcaim
Csad	6.50241890827785e-25	-0.634874665927684	0.532	0.524	2.0993059445375e-20	Csad
St5	6.51795221167837e-25	0.36843521330904	0.735	0.538	2.10432087154036e-20	St5
Hook3	7.73478383331547e-25	-0.287435912880646	0.822	0.768	2.4971749605859e-20	Hook3
Slc35d2	7.95523909806753e-25	-0.422551209223822	0.662	0.631	2.5683489428111e-20	Slc35d2
Fmo5	8.6310485936178e-25	-0.460570180921607	0.812	0.774	2.78653403844951e-20	Fmo5
Ralgapb	8.84679279393551e-25	-0.274695762679471	0.595	0.507	2.85618705352208e-20	Ralgapb
Arcn1	9.09194404990277e-25	-0.35610524618114	0.606	0.542	2.93533413651111e-20	Arcn1
Hsd3b7	9.10067337402008e-25	-0.422663581387626	0.756	0.74	2.93815239880238e-20	Hsd3b7
Stk11	9.20835904465703e-25	0.112853741325136	0.51	0.351	2.97291871756752e-20	Stk11
Hnrnph3	9.41128985553471e-25	-0.326460130754222	0.586	0.512	3.03843492985938e-20	Hnrnph3
Pemt	1.14960862128954e-24	-0.383638737315223	0.554	0.516	3.71151143383328e-20	Pemt
Ogfrl1	1.16037655855464e-24	0.503042975870397	0.275	0.141	3.74627571929366e-20	Ogfrl1
C9	1.18767295890929e-24	0.511364572240242	0.908	0.781	3.83440214783863e-20	C9
Ptpn3	1.2469543711613e-24	0.400824997777494	0.87	0.71	4.02579218729425e-20	Ptpn3
Ccdc171	1.31872040460827e-24	0.363730871596721	0.725	0.528	4.25748882627779e-20	Ccdc171
Cyp3a11	1.33688931067746e-24	-0.559890297526228	0.431	0.36	4.31614713952217e-20	Cyp3a11
Akap8l	1.53089827151942e-24	-0.313600667662501	0.732	0.66	4.94250506960046e-20	Akap8l
Otulin	1.57099998519736e-24	0.427331857513668	0.755	0.561	5.07197345220967e-20	Otulin
Atp13a3	1.62568031862662e-24	0.359045032695406	0.934	0.858	5.24850890868604e-20	Atp13a3
Fetub	1.88641445984233e-24	-0.325145671328849	0.471	0.385	6.09028908360097e-20	Fetub
Pqlc1	2.10834697193952e-24	-0.335707681379303	0.709	0.646	6.80679819890674e-20	Pqlc1
Riok3	2.25792070561875e-24	-0.506716798051712	0.542	0.523	7.28969699809015e-20	Riok3
Fam169b	2.36775615275825e-24	-0.443484138866202	0.587	0.55	7.64430073918001e-20	Fam169b
Gm32461	2.45870984870919e-24	0.415048209832525	0.576	0.384	7.93794474655761e-20	Gm32461
Faah	2.53074059664404e-24	-0.39447181626289	0.606	0.568	8.1704960162653e-20	Faah
Bbs9	2.62680110546087e-24	0.313904657590511	0.497	0.329	8.48062736898043e-20	Bbs9
Acadl	2.69317671345239e-24	0.159523636216025	0.587	0.421	8.69492101938105e-20	Acadl
Mst1	2.79822307929428e-24	-0.0807102567679748	0.583	0.453	9.03406321150159e-20	Mst1
Arl15	2.81157207309939e-24	0.362287091227202	0.958	0.87	9.07716043800139e-20	Arl15
Mbd2	3.01999092859986e-24	0.394426504309059	0.649	0.454	9.75004071298465e-20	Mbd2
Rbm14	3.14127448672897e-24	0.153127648285727	0.407	0.267	1.01416046804045e-19	Rbm14
Dvl1	3.37644796956558e-24	-0.774879934941592	0.415	0.441	1.09008622697425e-19	Dvl1
Mapkapk2	3.47727809161295e-24	0.0588539701972846	0.554	0.407	1.12263923187724e-19	Mapkapk2
Ahctf1	3.58918064327028e-24	-0.283066867915386	0.693	0.621	1.15876697067981e-19	Ahctf1
Rnf11	3.62229934441245e-24	0.0960741204027965	0.549	0.393	1.16945934334356e-19	Rnf11
Smurf1	3.84029315040843e-24	0.255248303620498	0.56	0.39	1.23983864360936e-19	Smurf1
Glt1d1	3.87898856813961e-24	-0.577185619468047	0.606	0.626	1.25233145922387e-19	Glt1d1
Epb41l4b	3.88420690504768e-24	0.460057884718903	0.794	0.615	1.25401619929464e-19	Epb41l4b
Cdip1	4.38553981953165e-24	-0.190976114774508	0.778	0.68	1.41587153073579e-19	Cdip1
Foxk1	4.78349447038762e-24	0.238899392129765	0.477	0.317	1.54435118976464e-19	Foxk1
Gmds	4.83415368986529e-24	0.51416288552546	0.367	0.208	1.56070651877301e-19	Gmds
Tmem19	5.00098662766802e-24	-0.570255624777357	0.526	0.531	1.61456853274262e-19	Tmem19
Trp53inp1	5.02278042243847e-24	-0.669358203990617	0.413	0.399	1.62160465938426e-19	Trp53inp1
Gcgr	5.29818258312767e-24	-0.326127442263533	0.825	0.786	1.71051824696277e-19	Gcgr
Sntb2	5.97857942836643e-24	0.205771336620068	0.436	0.288	1.9301843684481e-19	Sntb2
Dpp4	6.48183174303142e-24	-0.404589693647006	0.719	0.703	2.09265937823769e-19	Dpp4
Preb	6.54262157684451e-24	-0.65305961293833	0.456	0.462	2.11228537608425e-19	Preb
App	6.77649997554902e-24	0.42424274801992	0.261	0.138	2.187793017106e-19	App
Srr	7.44771985812994e-24	-0.358680143390995	0.729	0.697	2.40449635619725e-19	Srr
Ell2	7.4639580232174e-24	-0.300909800692354	0.83	0.783	2.40973884779574e-19	Ell2
Itih1	7.72176861410373e-24	-0.270272056371563	0.696	0.62	2.49297299706339e-19	Itih1
Cfi	8.01836239396102e-24	0.384633265107335	0.831	0.655	2.58872829889031e-19	Cfi
Anks1	8.25586692614907e-24	0.163664241746465	0.663	0.499	2.66540663710723e-19	Anks1
Actn1	8.37258288698499e-24	0.0362556586906822	0.504	0.36	2.70308838506311e-19	Actn1
Stard5	8.50368399929378e-24	-0.727596642793228	0.438	0.482	2.745414379172e-19	Stard5
Kifc3	9.0497335050206e-24	0.425892555120361	0.411	0.249	2.9217064620959e-19	Kifc3
Inpp5a	9.11827726529819e-24	0.3775400431191	0.414	0.256	2.94383581510152e-19	Inpp5a
Kmo	1.07854645900078e-23	-0.120350373136147	0.825	0.713	3.48208724288402e-19	Kmo
Mdn1	1.08886779624808e-23	-0.357009555197715	0.454	0.385	3.51540968018691e-19	Mdn1
Akr1d1	1.25939971230827e-23	-0.240872196753385	0.729	0.65	4.06597197118725e-19	Akr1d1
Rbm26	1.290352613568e-23	-0.266995034739998	0.841	0.78	4.16590341290429e-19	Rbm26
Hivep2	1.30989897813171e-23	0.3581214368607	0.782	0.596	4.22900885089822e-19	Hivep2
Ctsc	1.33985644492185e-23	0.763805167808794	0.347	0.184	4.3257265324302e-19	Ctsc
Fgg	1.46470964953331e-23	0.308586746911663	0.977	0.921	4.72881510351829e-19	Fgg
Galm	1.50189993571642e-23	-0.313826165604662	0.655	0.593	4.84888394246045e-19	Galm
Pank1	1.53586578977174e-23	-0.336625178673802	0.85	0.82	4.95854270227807e-19	Pank1
Sntg2	1.53616633094505e-23	0.475357435262577	0.855	0.718	4.95951299945608e-19	Sntg2
Itih4	1.58849235230225e-23	-0.102357122691938	0.681	0.555	5.12844755940782e-19	Itih4
Adck5	1.59150456890184e-23	0.255058602733323	0.451	0.291	5.13817250069959e-19	Adck5
Cyb5a	1.62115448081191e-23	-0.431379411931796	0.722	0.702	5.23389724130125e-19	Cyb5a
Lims2	1.65040479618109e-23	-0.488050120036385	0.499	0.462	5.32833188447065e-19	Lims2
Haao	1.71090789737009e-23	-0.380634469400911	0.712	0.689	5.52366614665933e-19	Haao
Eri3	1.74085762090835e-23	0.243016806134887	0.716	0.536	5.62035882910262e-19	Eri3
Ror1	1.78991592862585e-23	0.403866049431979	0.877	0.732	5.77874357556856e-19	Ror1
Tanc1	1.86389586521989e-23	0.464735834998137	0.682	0.487	6.01758780086243e-19	Tanc1
Gm2788	1.90375822771685e-23	0.576507419300391	0.639	0.444	6.14628343818383e-19	Gm2788
Agfg2	1.92746217522418e-23	-0.410652181903434	0.587	0.536	6.22281163271128e-19	Agfg2
Gm43305	2.03795475072496e-23	0.479362323665473	0.471	0.292	6.57953691271554e-19	Gm43305
Ifngr1	2.06158296148167e-23	0.546623386946084	0.235	0.115	6.65582059114357e-19	Ifngr1
Iws1	2.12258815899031e-23	-0.301093149692841	0.659	0.585	6.85277587130022e-19	Iws1
Fnbp1	2.12411892147524e-23	0.139757440028065	0.613	0.458	6.85771793798282e-19	Fnbp1
Rnf2	2.14779537893143e-23	0.24451890309794	0.497	0.334	6.93415738088013e-19	Rnf2
Lypla1	2.29471675639091e-23	-0.114162545702375	0.755	0.641	7.40849304800806e-19	Lypla1
Slc40a1	2.29931171322258e-23	0.0398725376051978	0.613	0.462	7.42332786613911e-19	Slc40a1
Slc37a3	2.3040945983282e-23	0.373035729394149	0.351	0.206	7.4387694107026e-19	Slc37a3
Azgp1	2.33098387480616e-23	-0.272344796244832	0.883	0.84	7.52558143981169e-19	Azgp1
Cdk17	2.38708800723572e-23	-0.177868931049138	0.725	0.636	7.70671363136053e-19	Cdk17
Trim28	2.3930258012831e-23	-0.13634026547422	0.622	0.514	7.72588379944248e-19	Trim28
Edem1	2.50758566154923e-23	-0.188241879379783	0.676	0.57	8.09574030831169e-19	Edem1
Slc25a23	2.51120292044101e-23	-0.325298960678344	0.589	0.522	8.10741862864381e-19	Slc25a23
Clcc1	2.60796824993866e-23	-0.212918175112897	0.337	0.246	8.41982549492695e-19	Clcc1
Zfp217	2.68197484250882e-23	0.308391108132368	0.288	0.163	8.65875577903972e-19	Zfp217
Nup160	2.76338672214408e-23	0.180617072358962	0.501	0.343	8.92159403244216e-19	Nup160
Yars	2.81304168740939e-23	-0.214427739608736	0.506	0.405	9.08190508780123e-19	Yars
Ccnt1	2.83013231140367e-23	-0.128773682370142	0.686	0.576	9.13708216736675e-19	Ccnt1
Reep6	2.91306948116878e-23	-0.88303209854334	0.345	0.416	9.40484481995342e-19	Reep6
Mtif2	2.99263720150238e-23	-0.345618010789231	0.585	0.522	9.66172920505045e-19	Mtif2
Mrps28	3.09782785019399e-23	0.332027697527338	0.544	0.369	1.00013372143513e-18	Mrps28
Rad17	3.20206430994648e-23	0.0116654401352624	0.496	0.361	1.03378646246622e-18	Rad17
Serinc5	3.27286437336626e-23	0.38738395634436	0.553	0.37	1.0566442629413e-18	Serinc5
Ugp2	3.33638632046766e-23	-0.532928011789197	0.739	0.723	1.07715232356298e-18	Ugp2
Nrep	3.35420080524844e-23	0.762738022780512	0.304	0.155	1.08290372997446e-18	Nrep
Tob2	3.39918113315812e-23	-0.727503454832498	0.414	0.44	1.0974256288401e-18	Tob2
Micu3	3.41504678727104e-23	-0.10424246748694	0.454	0.343	1.10254785527045e-18	Micu3
Tra2a	3.54187972174483e-23	-0.362671011334974	0.62	0.576	1.14349586816532e-18	Tra2a
Dock4	3.72596496115492e-23	0.380023492638649	0.966	0.897	1.20292778770887e-18	Dock4
Fabp5	3.91852289271355e-23	0.803662206842434	0.221	0.098	1.26509511591257e-18	Fabp5
Dnase2b	4.03160766107411e-23	-1.19842065775685	0.221	0.28	1.30160453337778e-18	Dnase2b
Abhd18	4.14972089589873e-23	-0.395184117739746	0.629	0.592	1.3397373912409e-18	Abhd18
Plxna2	4.28443918042683e-23	0.309579136558427	0.643	0.455	1.3832311894008e-18	Plxna2
Setdb2	4.56957353135365e-23	-0.387093889122558	0.544	0.491	1.47528681459753e-18	Setdb2
Gprc5c	4.73771366042089e-23	0.0999002920583634	0.351	0.227	1.52957085526688e-18	Gprc5c
Tbc1d22a	4.78814191268288e-23	0.396398192504654	0.474	0.307	1.54585161650967e-18	Tbc1d22a
Gadd45g	5.44106736041251e-23	-0.0579278729116206	0.256	0.153	1.75664859730918e-18	Gadd45g
Jazf1	5.44917302463597e-23	0.737682436142593	0.202	0.088	1.75926551100372e-18	Jazf1
Gramd1c	5.47117378797444e-23	-0.356366350725475	0.752	0.718	1.76636845744755e-18	Gramd1c
Kdm4c	5.53508126465039e-23	-0.100257768892918	0.672	0.557	1.78700098629238e-18	Kdm4c
Gon4l	5.56505895997188e-23	-0.320465502769598	0.563	0.497	1.79667928522692e-18	Gon4l
Pard3	5.57173101504168e-23	0.233219316436157	0.991	0.969	1.79883335820621e-18	Pard3
Plpp3	5.67622033510468e-23	-0.486377896002327	0.832	0.802	1.83256773518855e-18	Plpp3
Rbm3	5.95748109824475e-23	-0.22174862253974	0.546	0.444	1.92337277256832e-18	Rbm3
Cast	6.00098015187083e-23	0.326887245429582	0.756	0.57	1.9374164420315e-18	Cast
Sav1	6.15110139656158e-23	0.244205579863602	0.405	0.261	1.98588308587991e-18	Sav1
Ppp2r2a	6.32867473479362e-23	0.0719146210342859	0.67	0.519	2.04321263812812e-18	Ppp2r2a
Rnase4	6.44764335647169e-23	-0.0590633191871777	0.574	0.445	2.08162165763689e-18	Rnase4
Slc35a3	6.46578438121902e-23	-0.0917155357436973	0.612	0.493	2.08747848747656e-18	Slc35a3
Cth	6.53015455977997e-23	-0.474029708520557	0.639	0.581	2.10826039962496e-18	Cth
Mdm2	7.58170355990356e-23	-0.18727729198504	0.678	0.578	2.44775299431486e-18	Mdm2
Mgll	8.07634995239524e-23	-0.261666931078464	0.669	0.6	2.6074495821308e-18	Mgll
Fpgs	8.09494080009942e-23	-0.262937610403649	0.817	0.764	2.6134516373121e-18	Fpgs
Usp4	8.51690476870253e-23	0.200599144283835	0.656	0.488	2.74968270457561e-18	Usp4
Zkscan3	8.77064394225746e-23	-0.355119172732727	0.799	0.774	2.83160239675782e-18	Zkscan3
Xdh	9.19743658186642e-23	0.429801925585263	0.848	0.695	2.96939240045557e-18	Xdh
Tcerg1	9.61909038784647e-23	-0.119751025528846	0.593	0.477	3.10552333171623e-18	Tcerg1
Zbtb41	1.0039638677741e-22	0.0587891812681707	0.34	0.226	3.24129734710868e-18	Zbtb41
Aplp2	1.00775204477896e-22	-0.285771087763584	0.58	0.504	3.25352747656887e-18	Aplp2
Bcl9l	1.05222886500095e-22	0.135067757418049	0.564	0.404	3.39712089065557e-18	Bcl9l
Ppp4r4	1.13947648604611e-22	0.493079282098886	0.314	0.174	3.67879983519987e-18	Ppp4r4
Acadm	1.21203714523329e-22	-0.339145434119004	0.676	0.616	3.91306192338567e-18	Acadm
Serinc3	1.21892804151088e-22	-0.0177674841791609	0.476	0.357	3.93530918201787e-18	Serinc3
Arid4a	1.23208181052136e-22	-0.202389425632536	0.681	0.591	3.9777761252682e-18	Arid4a
Gm31814	1.24141960730517e-22	0.594293965572395	0.355	0.2	4.00792320218473e-18	Gm31814
Tmem39a	1.26131638314741e-22	0.030300907242695	0.543	0.412	4.0721599429914e-18	Tmem39a
Tmem38b	1.27863597676576e-22	0.184359353524097	0.46	0.313	4.12807625098824e-18	Tmem38b
Dnaja1	1.29066532166512e-22	-0.419827381966607	0.539	0.5	4.16691299099585e-18	Dnaja1
Prkar1a	1.29497378849158e-22	0.0460828568036409	0.405	0.284	4.18082287614507e-18	Prkar1a
Zcchc14	1.31567511608832e-22	-0.303516055850195	0.51	0.45	4.24765711229115e-18	Zcchc14
Tmem164	1.32099518883685e-22	0.394415112347047	0.476	0.307	4.26483296715977e-18	Tmem164
Sos1	1.3253378641628e-22	-0.363147305218002	0.715	0.682	4.2788532944496e-18	Sos1
Kansl3	1.32843137165522e-22	-0.311954884678072	0.537	0.461	4.28884068338887e-18	Kansl3
Magt1	1.35794485454003e-22	-0.437191712008778	0.573	0.537	4.38412496288247e-18	Magt1
Ppp1r10	1.38584973655786e-22	-0.390368175285792	0.494	0.444	4.47421587447706e-18	Ppp1r10
Gclm	1.39799399020645e-22	-0.159226428673274	0.63	0.522	4.51342359738151e-18	Gclm
Arhgef7	1.43842492699475e-22	0.150161997783927	0.602	0.439	4.64395487680254e-18	Arhgef7
Rhot1	1.44327052494244e-22	-0.281780596823664	0.719	0.662	4.65959888977667e-18	Rhot1
Pkd2	1.52684763156976e-22	0.176720807180498	0.516	0.362	4.92942757852297e-18	Pkd2
Megf9	1.56995883060625e-22	0.450427836455934	0.638	0.447	5.06861208461228e-18	Megf9
Ctdsp2	1.62522008647365e-22	0.253496518773604	0.424	0.277	5.24702304918017e-18	Ctdsp2
Dock9	1.64128730491289e-22	0.0325323147256446	0.554	0.42	5.29889606391127e-18	Dock9
Sgms2	1.71861632212855e-22	0.309945220387147	0.797	0.619	5.54855279599204e-18	Sgms2
Scfd1	1.7743104211178e-22	-0.133557758934805	0.655	0.547	5.72836119457881e-18	Scfd1
Rai1	1.84459664879172e-22	0.291186613145431	0.711	0.528	5.95528028062406e-18	Rai1
Maml3	1.87768656493133e-22	0.409254284772449	0.744	0.557	6.06211107488079e-18	Maml3
Ptpn9	1.93830299445014e-22	0.357598242708418	0.705	0.517	6.25781121758228e-18	Ptpn9
Gm28182	1.94789902841079e-22	0.615712785064748	0.245	0.122	6.28879201322422e-18	Gm28182
Nudt7	1.98057814817988e-22	0.297699239911955	0.981	0.924	6.39429655139873e-18	Nudt7
Ctif	2.01598866699146e-22	0.345754143478142	0.908	0.775	6.50861941138191e-18	Ctif
Dram2	2.02463285201035e-22	0.319140141588238	0.765	0.584	6.53652716271542e-18	Dram2
Ehmt1	2.07042192442941e-22	-0.208450776334769	0.895	0.83	6.68435718302036e-18	Ehmt1
Gm4673	2.07410045984792e-22	0.299265696641887	0.358	0.218	6.696233334619e-18	Gm4673
Hdac4	2.09982570547221e-22	0.249018105319189	0.658	0.479	6.77928729011704e-18	Hdac4
Elovl6	2.14791271194647e-22	-0.546364808693442	0.678	0.648	6.93453619051917e-18	Elovl6
Clk2	2.19419805866578e-22	-0.27001674534107	0.431	0.342	7.08396843240249e-18	Clk2
Ldlrad3	2.23026500007294e-22	0.21995673304569	0.506	0.344	7.20041055273548e-18	Ldlrad3
Brd8	2.27389623207746e-22	-0.0578375582338803	0.53	0.403	7.34127398526209e-18	Brd8
F11	2.27803767669025e-22	-0.147694515604625	0.719	0.622	7.35464463919447e-18	F11
D430042O09Rik	2.29479032136214e-22	0.162833617600589	0.423	0.285	7.40873055251767e-18	D430042O09Rik
Ergic1	2.3680175117738e-22	-0.0494885112128523	0.537	0.419	7.64514453676171e-18	Ergic1
Bhmt2	2.39887222644977e-22	-0.169538218620524	0.672	0.582	7.74475898309307e-18	Bhmt2
Zzef1	2.40316619186647e-22	0.0497223077339267	0.764	0.616	7.75862205044089e-18	Zzef1
Abcc3	2.41828777314092e-22	-0.645714093904826	0.45	0.462	7.80744207558547e-18	Abcc3
Bnip3	2.45769078125823e-22	0.138205437629067	0.556	0.404	7.93465468729219e-18	Bnip3
Cyp2f2	2.47011547762935e-22	-0.344723474738158	0.577	0.516	7.97476781952636e-18	Cyp2f2
Hsp90ab1	2.4731375302242e-22	-0.315912655904286	0.405	0.333	7.98452451632883e-18	Hsp90ab1
Rhod	2.51040714140066e-22	0.0387024347996309	0.436	0.306	8.10484945601204e-18	Rhod
Gucd1	2.51097113188154e-22	-0.320833625793305	0.648	0.6	8.10667029927955e-18	Gucd1
Isoc2a	2.52384948697549e-22	0.293921753591323	0.788	0.608	8.14824806870036e-18	Isoc2a
Itpr2	2.58058372356643e-22	0.31685754017889	0.877	0.719	8.33141455153424e-18	Itpr2
4833420G17Rik	2.62936776431617e-22	-0.313028661015455	0.56	0.485	8.48891382709474e-18	4833420G17Rik
Rras2	2.63516427177363e-22	0.396312259007819	0.51	0.337	8.50762785142116e-18	Rras2
Klkb1	2.7484332559875e-22	-0.242047360280717	0.862	0.807	8.87331676695564e-18	Klkb1
Stxbp5	2.77810564202165e-22	-0.0653631435850997	0.596	0.471	8.96911406526689e-18	Stxbp5
Cers6	3.06297634176548e-22	0.184870029448293	0.622	0.454	9.88881911938984e-18	Cers6
Adap2	3.08843637457387e-22	-0.150804015154758	0.615	0.508	9.97101683531174e-18	Adap2
Aldh6a1	3.10185252446016e-22	-0.333168400384057	0.62	0.569	1.00143308752196e-17	Aldh6a1
Cep83	3.13399906629823e-22	0.114113564015304	0.404	0.273	1.01181159855438e-17	Cep83
Xpnpep3	3.54440233596106e-22	-0.256257993883063	0.55	0.47	1.14431029416503e-17	Xpnpep3
Actn4	3.69605468412246e-22	-0.0291315506144749	0.562	0.433	1.19327125476894e-17	Actn4
Ttc39b	3.79659513791354e-22	0.0166476362151775	0.612	0.477	1.22573074027539e-17	Ttc39b
Cyp4a32	3.84642631463141e-22	0.423599969618936	0.546	0.364	1.24181873567875e-17	Cyp4a32
Sos2	3.90186640311714e-22	-0.147823309530132	0.689	0.588	1.25971756824637e-17	Sos2
Epb41	3.92105194868612e-22	0.322750863409597	0.961	0.884	1.26591162163332e-17	Epb41
Plekha7	3.94156648369175e-22	0.419995586642517	0.635	0.446	1.27253473925988e-17	Plekha7
Sat1	4.01785213783997e-22	0.280505829245653	0.434	0.282	1.29716356270163e-17	Sat1
Atf4	4.1330063552209e-22	-0.425137572000792	0.587	0.529	1.33434110178307e-17	Atf4
Pdhb	4.15752785652554e-22	-0.900933880598616	0.322	0.365	1.34225786847927e-17	Pdhb
Slf2	4.15920972597463e-22	-0.26182039272807	0.516	0.433	1.34280086003091e-17	Slf2
Ube2e3	4.36847130618549e-22	0.201939647013487	0.511	0.357	1.41036096120198e-17	Ube2e3
Aco2	4.38943969723733e-22	-0.331173322564961	0.61	0.544	1.41713060625307e-17	Aco2
Kpna3	4.81063461952109e-22	-0.199472616766262	0.549	0.461	1.55311338691238e-17	Kpna3
Ltn1	4.86157663615774e-22	-0.270279836145727	0.494	0.415	1.56956001698353e-17	Ltn1
Ubc	4.87043972815154e-22	-0.499760127581975	0.583	0.576	1.57242146623372e-17	Ubc
Dstn	5.03113590516682e-22	0.179007884613414	0.47	0.321	1.62430222698311e-17	Dstn
Vcpip1	5.08807411060174e-22	-0.170412781644501	0.609	0.504	1.64268472660777e-17	Vcpip1
Hs2st1	5.1424950420937e-22	0.216165741303647	0.556	0.391	1.66025452433995e-17	Hs2st1
Dmd	5.1749332445843e-22	-0.335436852327787	0.592	0.536	1.67072719801404e-17	Dmd
Bnip3l	5.3600460428812e-22	-0.252067628526591	0.338	0.257	1.7304908649442e-17	Bnip3l
Blmh	5.36019939255443e-22	-0.0620521346602977	0.456	0.34	1.7305403738862e-17	Blmh
Zmym4	5.37621423009512e-22	-0.249841904157273	0.741	0.664	1.73571076418621e-17	Zmym4
Fer	5.74317292730296e-22	0.210130774283574	0.688	0.519	1.85418337957976e-17	Fer
Mthfs	5.86317328427085e-22	0.293902837013405	0.64	0.46	1.89292549482684e-17	Mthfs
Tedc2	6.0109905205336e-22	-0.625219257588749	0.423	0.436	1.94064828955427e-17	Tedc2
Nhlrc2	6.03877722360057e-22	-0.417606376459855	0.533	0.491	1.94961922663944e-17	Nhlrc2
Stx18	6.11990202889616e-22	0.332210038086375	0.58	0.402	1.97581037002912e-17	Stx18
Daam1	6.16135728384128e-22	0.373484658161543	0.89	0.753	1.98919419908816e-17	Daam1
Becn1	6.32596791790232e-22	-0.0883628544635136	0.421	0.312	2.04233874229476e-17	Becn1
Foxa3	6.45572990009662e-22	0.0997547914167911	0.617	0.462	2.08423239824619e-17	Foxa3
Creb1	6.54278525065339e-22	-0.117723460749717	0.592	0.483	2.11233821817345e-17	Creb1
Myo1b	6.55919276806008e-22	-0.200951132681326	0.904	0.838	2.1176353851682e-17	Myo1b
Xpot	6.66800312779619e-22	-0.583345417880019	0.458	0.448	2.152764809809e-17	Xpot
Dpp8	6.7086591139065e-22	-0.345987950374771	0.55	0.497	2.16589059492471e-17	Dpp8
Ufd1	6.75646427917246e-22	-0.203821345894171	0.441	0.35	2.18132449253083e-17	Ufd1
Gm16348	7.03028543599735e-22	0.38625232229188	0.405	0.253	2.26972765301174e-17	Gm16348
Sec24d	7.07784638636381e-22	-0.245826087362509	0.713	0.633	2.28508270583756e-17	Sec24d
Eef1a1	7.1357249650286e-22	-0.484316803875003	0.543	0.511	2.30376880495948e-17	Eef1a1
Tmem30a	7.38355634959273e-22	0.35802747490191	0.847	0.688	2.38378116746601e-17	Tmem30a
Ncald	7.47087740834008e-22	0.722079515701124	0.321	0.171	2.4119727712826e-17	Ncald
Nr1i2	7.50649101046519e-22	-0.498793078400798	0.553	0.556	2.42347062272869e-17	Nr1i2
Gng12	7.56053858047866e-22	0.314766302845017	0.794	0.617	2.44091988070754e-17	Gng12
Yeats2	7.57635957029034e-22	0.0194026523552242	0.553	0.419	2.44602768726823e-17	Yeats2
Vps35l	8.22261515721116e-22	0.11667756871511	0.504	0.368	2.65467130350562e-17	Vps35l
Zfp592	8.26102862191111e-22	-0.0773306483064935	0.622	0.5	2.667073090584e-17	Zfp592
Nmnat3	8.45454571201832e-22	0.323368313220666	0.566	0.39	2.72955008312511e-17	Nmnat3
Uso1	8.53340616130244e-22	-0.122975663498932	0.715	0.608	2.75501017917649e-17	Uso1
Map3k1	8.57590594501177e-22	0.242514102399033	0.715	0.536	2.76873123434705e-17	Map3k1
Casp8	8.62638308332044e-22	0.382920059973772	0.553	0.374	2.78502777845e-17	Casp8
Spast	8.67341128187832e-22	0.0368879925679122	0.619	0.481	2.80021083235442e-17	Spast
Btaf1	9.37345975218019e-22	-0.282086460558613	0.847	0.802	3.02622148099137e-17	Btaf1
Diaph1	9.46341772501347e-22	-0.22587453155338	0.699	0.616	3.0552644125206e-17	Diaph1
Txndc11	9.57167798776773e-22	-0.297577127463903	0.685	0.615	3.09021623835081e-17	Txndc11
Sec31a	9.60303083514946e-22	-0.121597252255263	0.818	0.714	3.100338505128e-17	Sec31a
Tmem167	1.03066134826401e-21	-0.0504743807942843	0.491	0.373	3.32749016287034e-17	Tmem167
Arpc2	1.04698591453821e-21	-0.278977812486981	0.454	0.374	3.38019402508662e-17	Arpc2
Gm12909	1.06361412702368e-21	-0.705175313913969	0.345	0.356	3.43387820909595e-17	Gm12909
Ido2	1.07980305101175e-21	-0.466496565969774	0.597	0.596	3.48614415019143e-17	Ido2
Cdh1	1.08523289071085e-21	0.586244730965946	0.426	0.256	3.50367438765998e-17	Cdh1
Rsrc2	1.13165108226049e-21	-0.342869061331148	0.701	0.664	3.65353551907798e-17	Rsrc2
Zfp106	1.14207766241095e-21	-0.208471809359615	0.572	0.488	3.68719773309376e-17	Zfp106
Slc9a8	1.14422397208551e-21	0.0249737052431114	0.583	0.444	3.69412709387805e-17	Slc9a8
Tab2	1.14466053429456e-21	0.242390317648122	0.764	0.591	3.69553653496998e-17	Tab2
Gsr	1.17093251118494e-21	0.259286817858588	0.632	0.457	3.78035561236057e-17	Gsr
Nmd3	1.22004123968929e-21	0.0724464904765955	0.521	0.38	3.93890314233689e-17	Nmd3
Zc3h3	1.22497091446465e-21	0.338807693014104	0.344	0.207	3.95481859734912e-17	Zc3h3
Gm7160	1.24360393211914e-21	0.0840868604413849	0.319	0.211	4.01497529484664e-17	Gm7160
Actr2	1.24581462516026e-21	-0.0679280352377394	0.496	0.383	4.02211251732991e-17	Actr2
Lmo7	1.25312728555098e-21	-0.352068433431936	0.521	0.465	4.04572144140135e-17	Lmo7
Ddx42	1.26043487799265e-21	-0.0828481562023176	0.648	0.527	4.06931400359925e-17	Ddx42
Smarcad1	1.32068324911946e-21	-0.116725546708045	0.592	0.483	4.26382586978216e-17	Smarcad1
Safb	1.41321743685873e-21	0.0842738941856584	0.738	0.58	4.56257249489841e-17	Safb
Acad11	1.44121683817897e-21	-0.227858527684784	0.798	0.73	4.6529685620608e-17	Acad11
Rad54l2	1.45434236960923e-21	-0.168923608319295	0.802	0.715	4.69534434028341e-17	Rad54l2
Lyn	1.46693841226408e-21	0.278856131331707	0.676	0.499	4.73601066399457e-17	Lyn
Orai1	1.48678638351403e-21	0.244926258726528	0.271	0.156	4.80008983917505e-17	Orai1
Ep400	1.52451301174632e-21	-0.153534639966868	0.766	0.673	4.921890258423e-17	Ep400
Sash1	1.52935922455045e-21	0.349430891287553	0.872	0.721	4.93753625646114e-17	Sash1
Mindy1	1.54113942178272e-21	-0.194319624532693	0.67	0.573	4.97556862322552e-17	Mindy1
Dipk2a	1.57496965365234e-21	0.230819603144913	0.374	0.239	5.08478952681659e-17	Dipk2a
Arhgap6	1.57557385678253e-21	0.360552527112555	0.774	0.595	5.08674019662239e-17	Arhgap6
Cdc73	1.63528550928597e-21	-0.083927172628074	0.698	0.582	5.27951926672976e-17	Cdc73
Dera	1.63669023522633e-21	0.328407060770702	0.484	0.32	5.28405442442819e-17	Dera
Cyp4f15	1.64253934636582e-21	-0.171579879183264	0.725	0.636	5.30293827974205e-17	Cyp4f15
Zfp384	1.7100608059172e-21	-0.0786393872008386	0.48	0.365	5.52093131190367e-17	Zfp384
Asap2	1.74891971818725e-21	0.379469072651482	0.645	0.462	5.64638731016754e-17	Asap2
Hsd3b5	1.75976457069198e-21	0.241500004489493	0.695	0.517	5.68139991647906e-17	Hsd3b5
Atg16l1	1.78140008467073e-21	-0.14081349277405	0.622	0.517	5.75125017335945e-17	Atg16l1
Ppp6c	1.80020639692413e-21	0.0337488787489566	0.547	0.412	5.81196635246956e-17	Ppp6c
Dync1i2	1.80478466074048e-21	-0.105979059284582	0.437	0.337	5.82674727720064e-17	Dync1i2
R3hcc1l	1.81277535750148e-21	0.0214448531290982	0.663	0.523	5.85254524169354e-17	R3hcc1l
Ppp1r37	1.82100476053742e-21	0.198461030329746	0.58	0.417	5.87911386939505e-17	Ppp1r37
Slc44a1	1.88312062900949e-21	0.10131901290391	0.579	0.428	6.07965495075714e-17	Slc44a1
Cfap20	1.88365538910137e-21	-0.0394865649375185	0.48	0.357	6.08138142371377e-17	Cfap20
Stard7	2.02718667019007e-21	-0.214214047882104	0.678	0.59	6.54477216470864e-17	Stard7
Gm3839	2.0334966750659e-21	0.360247991719535	0.56	0.383	6.56514401545027e-17	Gm3839
Grid1	2.05030249913402e-21	0.668420713491838	0.218	0.103	6.61940161845419e-17	Grid1
Opa1	2.0610014387089e-21	-0.155528111440547	0.607	0.509	6.65394314487169e-17	Opa1
Xbp1	2.07651292356264e-21	0.216257728019336	0.754	0.581	6.704021973722e-17	Xbp1
Cpd	2.16052149301995e-21	0.273871044227567	0.479	0.325	6.97524364021491e-17	Cpd
Eif4h	2.25184006423285e-21	0.151935836334186	0.463	0.323	7.27006564737575e-17	Eif4h
Ttr	2.27364809164957e-21	-0.303033561136009	0.921	0.907	7.34047286389065e-17	Ttr
Upb1	2.27574957870684e-21	-0.301882934471219	0.809	0.772	7.34725751485502e-17	Upb1
Gcdh	2.27766086321126e-21	-0.41950424162123	0.521	0.484	7.35342809687755e-17	Gcdh
Sec23b	2.30390520582481e-21	-0.437374785871698	0.42	0.366	7.43815795700541e-17	Sec23b
Trappc11	2.3336292248766e-21	0.141502604063164	0.428	0.29	7.5341219525141e-17	Trappc11
Nsmf	2.35293572294557e-21	-0.48772348743995	0.473	0.44	7.59645298152977e-17	Nsmf
Prg4	2.39468578612503e-21	0.554585756824197	0.279	0.148	7.73124306050465e-17	Prg4
F11r	2.45130598322969e-21	0.244512218318307	0.645	0.472	7.91404136685705e-17	F11r
Itfg1	2.4655981368293e-21	-0.141850397281822	0.574	0.475	7.96018358475339e-17	Itfg1
Bcl2l1	2.51427702134637e-21	0.358443038457534	0.504	0.337	8.11734336341676e-17	Bcl2l1
Ipo8	2.52748899609038e-21	-0.053046495294198	0.639	0.512	8.1599982238778e-17	Ipo8
Phyhd1	2.69869164537674e-21	-0.149135302002082	0.619	0.512	8.7127259770988e-17	Phyhd1
Ubxn4	2.76592895601883e-21	-0.204164367226536	0.791	0.713	8.92980163450679e-17	Ubxn4
Pik3c2a	2.78188782726191e-21	-0.122008953400215	0.799	0.692	8.98132485031509e-17	Pik3c2a
Pgap1	3.10695362999758e-21	-0.221593824893035	0.491	0.396	1.00307997944472e-16	Pgap1
Pex1	3.13464794477817e-21	-0.158841423269873	0.613	0.522	1.01202108897163e-16	Pex1
Aebp2	3.14821942520774e-21	-0.0451728099510735	0.451	0.336	1.01640264142832e-16	Aebp2
Cdk12	3.15043066380323e-21	-0.236807558272112	0.842	0.784	1.01711653980887e-16	Cdk12
Fkbp15	3.1563128363969e-21	-0.149626712576226	0.63	0.525	1.01901559923074e-16	Fkbp15
2900026A02Rik	3.17169022900006e-21	-0.268048577743681	0.691	0.622	1.02398019043267e-16	2900026A02Rik
Zdhhc20	3.33157378626183e-21	0.168914674993067	0.474	0.333	1.07559859689463e-16	Zdhhc20
Sp3	3.34879513156065e-21	-0.100895021552655	0.662	0.55	1.08115850822436e-16	Sp3
Usf3	3.38472206636867e-21	-0.14943249237031	0.643	0.549	1.09275751912712e-16	Usf3
Mtmr2	3.42171007424145e-21	0.194294266604617	0.417	0.281	1.10469909746885e-16	Mtmr2
Arl5a	3.4918337572876e-21	0.231437656385703	0.682	0.511	1.1273385285403e-16	Arl5a
Nr1d1	3.50813940883778e-21	-1.2394216895371	0.219	0.325	1.13260280814328e-16	Nr1d1
Ints8	3.52329211425355e-21	0.108286528315627	0.593	0.446	1.13749485908676e-16	Ints8
Serpina10	3.54553165571854e-21	0.341904915267093	0.529	0.359	1.14467489504873e-16	Serpina10
Frrs1	3.85753811027205e-21	0.228401703008101	0.626	0.458	1.24540617890133e-16	Frrs1
Tmx3	3.89348796340309e-21	-0.0420109613172469	0.493	0.371	1.25701258898469e-16	Tmx3
Dpp9	3.98140564461519e-21	-0.0890585371009902	0.372	0.27	1.28539681236402e-16	Dpp9
0610031O16Rik	3.99313168876607e-21	0.019202890999334	0.337	0.233	1.28918256571813e-16	0610031O16Rik
Insig1	4.12596367287571e-21	-0.366381117694827	0.721	0.685	1.33206737178792e-16	Insig1
Mau2	4.1416499130938e-21	-0.412674231474041	0.47	0.424	1.33713167444233e-16	Mau2
Pafah1b2	4.34593687015115e-21	-0.0536566522008867	0.395	0.287	1.4030857185283e-16	Pafah1b2
Dbi	4.35638828326906e-21	-0.0105652439870897	0.628	0.499	1.40645995725342e-16	Dbi
Rest	4.37945090844169e-21	-0.138736972930392	0.318	0.22	1.4139057257904e-16	Rest
Agmat	4.41896349615439e-21	-0.475657721077548	0.474	0.462	1.42666236473345e-16	Agmat
F13b	4.57330879570277e-21	-0.469976346444244	0.503	0.496	1.47649274469264e-16	F13b
Ints13	4.59195357154027e-21	0.100934909004964	0.365	0.244	1.48251221057178e-16	Ints13
Ube2e1	4.6020364560216e-21	0.298012932009877	0.454	0.302	1.48576746982657e-16	Ube2e1
Uck2	4.7075639634192e-21	0.300344069836737	0.291	0.168	1.51983702558989e-16	Uck2
Zscan26	4.90602058245646e-21	0.0966082173627782	0.679	0.528	1.58390874504607e-16	Zscan26
Pdcd10	4.99092051816517e-21	0.0314493354207988	0.441	0.318	1.61131868928963e-16	Pdcd10
Sptbn1	4.99679516528432e-21	0.188502731687504	0.547	0.399	1.61321531911204e-16	Sptbn1
Mtx2	5.15271043197424e-21	-0.0599315696703002	0.628	0.503	1.66355256296288e-16	Mtx2
Zfp951	5.29038506729495e-21	0.450192391142855	0.287	0.16	1.70800081897617e-16	Zfp951
Mfn1	5.32224946644474e-21	-0.227290276399665	0.553	0.466	1.71828824024168e-16	Mfn1
Mcmbp	5.39097917340366e-21	-0.104320093759882	0.484	0.381	1.74047762613337e-16	Mcmbp
Gns	5.4097304576232e-21	-0.567064520761283	0.454	0.448	1.74653147824365e-16	Gns
Rcbtb1	5.44343308838308e-21	-0.280823931360218	0.54	0.469	1.75741237258448e-16	Rcbtb1
Mgrn1	5.46885787037073e-21	-0.274165126343536	0.516	0.441	1.76562076344919e-16	Mgrn1
Dyrk1a	5.71733303122351e-21	0.373917396319451	0.835	0.673	1.84584096913051e-16	Dyrk1a
Tatdn1	5.79776968516926e-21	0.166231884327652	0.352	0.228	1.8718099428569e-16	Tatdn1
Canx	6.10591675140666e-21	-0.180901885736648	0.736	0.64	1.97129522319164e-16	Canx
Kdm1a	6.26851307660292e-21	-0.00135799708566464	0.49	0.365	2.02378944678125e-16	Kdm1a
Tm9sf3	6.29707895422558e-21	-0.00523276345880284	0.603	0.476	2.03301194037173e-16	Tm9sf3
Nfrkb	6.33869879481687e-21	-0.232464939271047	0.374	0.292	2.04644890590663e-16	Nfrkb
Tcf25	6.35307843805115e-21	-0.318493542022608	0.708	0.645	2.05109137372481e-16	Tcf25
Nipsnap2	6.44605160835665e-21	-0.188807180146854	0.542	0.454	2.08110776175794e-16	Nipsnap2
Trim24	6.44876646226633e-21	-0.00347907882630794	0.45	0.328	2.08198425234268e-16	Trim24
Eva1a	6.5446335586847e-21	-0.213487808162938	0.86	0.79	2.11293494442136e-16	Eva1a
Slc12a7	6.54794579561229e-21	-0.221938747755851	0.672	0.589	2.11400430011343e-16	Slc12a7
Ptk2	6.74004586995179e-21	0.00276017358116742	0.716	0.584	2.17602380911394e-16	Ptk2
Usp40	7.28567339518751e-21	-0.326588967089504	0.665	0.619	2.35217965563629e-16	Usp40
Spidr	7.30574775772278e-21	0.284664994145533	0.431	0.285	2.3586606635808e-16	Spidr
Tbc1d12	7.36836567168014e-21	-0.208431791062565	0.56	0.472	2.37887685710193e-16	Tbc1d12
Relch	7.37299305189922e-21	-0.323229788872784	0.751	0.706	2.38037080680566e-16	Relch
Igfbp4	7.46321178096621e-21	-0.385472534069487	0.719	0.699	2.40949792348494e-16	Igfbp4
Ddx50	7.638083535178e-21	-0.288604169027639	0.596	0.533	2.46595526933222e-16	Ddx50
Farp2	7.70248247363167e-21	-0.00759186519127729	0.612	0.487	2.48674646661199e-16	Farp2
Cab39	7.70605834804994e-21	-0.0662655048968885	0.597	0.482	2.48790093766792e-16	Cab39
Matr3	7.75293294982942e-21	-0.23057334438066	0.55	0.469	2.50303440285243e-16	Matr3
1110059E24Rik	7.88607749216232e-21	0.361147721083056	0.623	0.441	2.5460201183446e-16	1110059E24Rik
Hace1	8.07167365346945e-21	0.124361390370478	0.414	0.288	2.60593983902261e-16	Hace1
Taok3	8.2253825954352e-21	-0.247714445489753	0.891	0.833	2.65556477093625e-16	Taok3
Met	8.3467230017512e-21	-0.287877935485951	0.658	0.604	2.69473952111538e-16	Met
Ankle2	8.62462763778792e-21	-0.204453013336481	0.358	0.265	2.78446103285983e-16	Ankle2
Pgrmc1	8.78487732375424e-21	-0.0765648605092898	0.527	0.425	2.83619764397405e-16	Pgrmc1
Shq1	8.9035593993753e-21	0.330191010243511	0.463	0.304	2.87451415208832e-16	Shq1
Pde8a	8.92738019198243e-21	-0.209746608007706	0.699	0.63	2.88220469498153e-16	Pde8a
Tbc1d8	9.07636354005627e-21	0.030075108780543	0.572	0.44	2.93030396890717e-16	Tbc1d8
Furin	9.39395938604634e-21	-0.602959799821293	0.456	0.439	3.03283978778506e-16	Furin
Nrn1	9.50376804293827e-21	-0.00108396594385954	0.603	0.475	3.06829151266262e-16	Nrn1
Capzb	9.5463063863313e-21	0.318621990831333	0.52	0.359	3.08202501682706e-16	Capzb
Gstz1	9.73927529873478e-21	-0.306614155668271	0.805	0.764	3.14432503019652e-16	Gstz1
Dnajc12	9.77431658426217e-21	-0.383841675278754	0.415	0.36	3.15563810922904e-16	Dnajc12
Lap3	9.7955065743877e-21	-0.49010373201584	0.42	0.39	3.16247929754107e-16	Lap3
Eif4b	1.01400565940261e-20	-0.116744484672367	0.655	0.544	3.27371727138134e-16	Eif4b
Dcps	1.01634584251442e-20	0.135330784859597	0.493	0.348	3.2812725525578e-16	Dcps
Rab11b	1.03487277631319e-20	-0.0406185391625125	0.37	0.261	3.34108675832714e-16	Rab11b
Nectin1	1.05265299498446e-20	-0.160472287648978	0.517	0.423	3.39849019430734e-16	Nectin1
Parp4	1.06387122822423e-20	-0.0265555307471987	0.483	0.365	3.43470826032194e-16	Parp4
Dcaf1	1.07719575001519e-20	-0.224439989126666	0.681	0.59	3.47772647892403e-16	Dcaf1
Decr2	1.09222359606438e-20	-0.24366421052642	0.536	0.457	3.52624387989384e-16	Decr2
Aak1	1.14307460614842e-20	0.0901151667745397	0.688	0.538	3.69041636595017e-16	Aak1
Tmem131	1.1602597966919e-20	-0.215810520217304	0.635	0.555	3.74589875361981e-16	Tmem131
Khnyn	1.18898074100396e-20	-0.0928134688283929	0.539	0.422	3.83862432233128e-16	Khnyn
Cyp2j6	1.24402416304101e-20	0.323518578129862	0.447	0.292	4.0163320103779e-16	Cyp2j6
Zfhx2	1.24539356310173e-20	0.414722832535564	0.37	0.228	4.02075311847395e-16	Zfhx2
Plekhm1	1.25342750740462e-20	-0.084868478369585	0.279	0.188	4.04669070765581e-16	Plekhm1
Gtf2ird1	1.27869325439412e-20	0.0794301696257817	0.675	0.523	4.1282611718114e-16	Gtf2ird1
Lrig2	1.33173924721657e-20	0.00741933613776681	0.585	0.452	4.29952015963869e-16	Lrig2
Nfyb	1.33580361917588e-20	0.142209932792085	0.448	0.311	4.31264198450933e-16	Nfyb
Ulk1	1.33608435914574e-20	-0.61808274606375	0.421	0.43	4.31354835350203e-16	Ulk1
Mtm1	1.34927729327647e-20	0.0552037405122035	0.546	0.412	4.3561417413431e-16	Mtm1
Nfx1	1.37467201309457e-20	-0.290682912689543	0.683	0.624	4.4381285942758e-16	Nfx1
Clip1	1.38391962037185e-20	-0.0283394664185778	0.623	0.505	4.46798449437053e-16	Clip1
0610040J01Rik	1.38889438961374e-20	-0.190260859603149	0.725	0.639	4.48404553686796e-16	0610040J01Rik
Bach2	1.39233599269686e-20	0.394742121760774	0.93	0.86	4.49515675242181e-16	Bach2
Arl13b	1.43747678218336e-20	0.335888791593523	0.384	0.24	4.64089379127899e-16	Arl13b
Klhl3	1.4527149502899e-20	-0.0267315999139962	0.486	0.365	4.69009021701094e-16	Klhl3
Nedd1	1.54512991005197e-20	-0.203904847945563	0.456	0.367	4.98845191460278e-16	Nedd1
Cops2	1.56409817267003e-20	-0.243016204056084	0.365	0.284	5.0496909504652e-16	Cops2
Rmdn1	1.62694422860101e-20	-0.353837834650895	0.616	0.572	5.25258944203837e-16	Rmdn1
Syn3	1.66035071107043e-20	0.398532929332178	0.467	0.303	5.36044227069088e-16	Syn3
E2f8	1.70819150019569e-20	0.560275409680956	0.228	0.114	5.51489625838178e-16	E2f8
Mapk8ip3	1.7353615654923e-20	-0.172788302144739	0.5	0.401	5.60261481419188e-16	Mapk8ip3
Ttc23	1.75307253223548e-20	-0.330745054782644	0.663	0.612	5.65979467032225e-16	Ttc23
Rfwd3	1.79030997629041e-20	-0.205724924888201	0.431	0.339	5.7800157584536e-16	Rfwd3
Ccni	1.80608734448216e-20	0.236637159054829	0.517	0.363	5.83095299166064e-16	Ccni
Cebpg	1.84353013007358e-20	0.0654250603368545	0.428	0.302	5.95183702494256e-16	Cebpg
Cd99l2	1.84930445099998e-20	0.166843161075733	0.309	0.195	5.97047942005343e-16	Cd99l2
Aldh8a1	1.86010012052746e-20	-0.297569153651564	0.67	0.628	6.00533323912291e-16	Aldh8a1
Acap2	1.87064145944641e-20	0.0647886918430513	0.663	0.524	6.03936595182275e-16	Acap2
Irs1	1.90776604093667e-20	-0.239017282121569	0.572	0.483	6.15922266316405e-16	Irs1
Zbtb7c	1.91449895214925e-20	0.408688944624648	0.83	0.669	6.18095986701385e-16	Zbtb7c
Hectd1	1.91726685866932e-20	-0.247612656048958	0.928	0.882	6.18989605321391e-16	Hectd1
Ppp2r2d	1.92193015813579e-20	0.112478753086678	0.471	0.334	6.20495151554138e-16	Ppp2r2d
Rap1gds1	2.00309826734934e-20	0.157557023724687	0.673	0.518	6.46700275613735e-16	Rap1gds1
Chd7	2.00509462490743e-20	0.106577922494992	0.875	0.735	6.47344799651363e-16	Chd7
Cdc14b	2.02276996335307e-20	-0.364377594933866	0.662	0.619	6.53051282668537e-16	Cdc14b
Dock1	2.06138157917726e-20	0.231570781505525	0.781	0.617	6.65517042837379e-16	Dock1
Srrt	2.07678428881599e-20	0.216042974056412	0.403	0.268	6.70489807644244e-16	Srrt
Chordc1	2.12292556235678e-20	-0.444929687067415	0.397	0.362	6.85386517806885e-16	Chordc1
Vps13a	2.13465699651444e-20	-0.318764824690292	0.725	0.678	6.89174011324688e-16	Vps13a
Khsrp	2.18238730768716e-20	-0.596223749231723	0.304	0.27	7.04583742286799e-16	Khsrp
Otud4	2.19046922746092e-20	0.134550365970939	0.695	0.54	7.07192990085759e-16	Otud4
Zbtb4	2.19339860830051e-20	0.392695327405572	0.235	0.126	7.08138740689821e-16	Zbtb4
Caprin1	2.22547490122675e-20	-0.251439196414933	0.928	0.887	7.18494571861055e-16	Caprin1
Hnrnpdl	2.24077230134185e-20	-0.437212867250958	0.574	0.542	7.23433337488217e-16	Hnrnpdl
Fbxo3	2.25799692338913e-20	-0.401879723821525	0.635	0.611	7.2899430671618e-16	Fbxo3
Mgat5	2.29932425845554e-20	0.332442584434296	0.586	0.414	7.4233683684237e-16	Mgat5
Uggt1	2.34457217174043e-20	-0.122902682549803	0.573	0.467	7.56945125646396e-16	Uggt1
Rars2	2.43656796108274e-20	-0.37639350729808	0.51	0.46	7.86645966235562e-16	Rars2
Pde7a	2.44483508369548e-20	0.0207513470260674	0.342	0.238	7.89315006771086e-16	Pde7a
Idh1	2.46459743350603e-20	-0.356464922341271	0.582	0.548	7.95695281407423e-16	Idh1
Ift80	2.46947310077079e-20	0.687857640206333	0.254	0.127	7.97269390583851e-16	Ift80
Rbm27	2.48645164861018e-20	-0.0148143565407078	0.593	0.471	8.02750914753795e-16	Rbm27
Atg5	2.52607892854978e-20	-0.0920585929308122	0.569	0.462	8.15544582082296e-16	Atg5
Tars	2.53174565836149e-20	-0.0242981823660113	0.454	0.336	8.17374085802009e-16	Tars
Ddhd2	2.59497604406258e-20	-0.766897363101761	0.36	0.38	8.37788015825605e-16	Ddhd2
Eif3j1	2.64591291797432e-20	-0.248432647728827	0.586	0.506	8.54232985568009e-16	Eif3j1
Clk4	2.67286555338395e-20	-0.248714928815843	0.802	0.742	8.62934643910009e-16	Clk4
Tpd52	2.72718403449181e-20	0.138260765429626	0.446	0.312	8.80471365535679e-16	Tpd52
Napg	2.73366833201737e-20	0.0246117825989587	0.368	0.254	8.82564820991809e-16	Napg
Trabd	2.73811954072417e-20	-0.555889543582284	0.434	0.419	8.84001893722799e-16	Trabd
Aqp9	2.73902632403554e-20	-0.295508107800885	0.669	0.593	8.84294648714875e-16	Aqp9
Tbx3	2.76555191103161e-20	-1.38271150371063	0.196	0.236	8.92858434476554e-16	Tbx3
Nme7	2.77932201729644e-20	0.136175749765149	0.301	0.192	8.97304113284156e-16	Nme7
Brd1	2.86862932214515e-20	0.00104218306888545	0.639	0.507	9.26136976654563e-16	Brd1
Eif3h	2.90009109539945e-20	0.217518043959467	0.496	0.346	9.36294410149712e-16	Eif3h
Srsf5	2.96893373269879e-20	-0.287854866868221	0.954	0.926	9.58520255601804e-16	Srsf5
Dsp	2.98683709262052e-20	-0.0459574870949686	0.371	0.268	9.64300355352534e-16	Dsp
Dcp1a	3.0068796563597e-20	0.150707858863808	0.428	0.297	9.70771097055729e-16	Dcp1a
Mob4	3.07088143354563e-20	0.104371258628846	0.47	0.342	9.91434070820207e-16	Mob4
Sbno2	3.16255003478407e-20	0.122999812621717	0.557	0.417	1.02102927873004e-15	Sbno2
Wbp1l	3.35896386558133e-20	-0.294647129451314	0.802	0.762	1.08444148400293e-15	Wbp1l
Galnt1	3.38956406873374e-20	0.123656425383632	0.481	0.348	1.09432075959069e-15	Galnt1
Srsf2	3.45954710637445e-20	-0.296626096573526	0.864	0.818	1.11691478329299e-15	Srsf2
Dicer1	3.46656669157901e-20	0.137497546648794	0.602	0.455	1.11918105637628e-15	Dicer1
Morf4l1	3.48169854914913e-20	-0.168410764813324	0.696	0.604	1.1240663765928e-15	Morf4l1
Otud7b	3.52341267873716e-20	0.327185268803259	0.746	0.573	1.13753378333029e-15	Otud7b
Tardbp	3.52856955033292e-20	-0.161161993867851	0.676	0.578	1.13919867932498e-15	Tardbp
Zfp516	3.60035307093993e-20	0.316230364767798	0.281	0.164	1.16237398895296e-15	Zfp516
Cul4a	3.6077964939567e-20	-0.276778005439565	0.665	0.6	1.16477709807392e-15	Cul4a
Cyth1	3.61591008629287e-20	-0.315109656713181	0.63	0.581	1.16739657135965e-15	Cyth1
Phf20	3.73783678538768e-20	-0.0242186787466669	0.5	0.379	1.20676060616241e-15	Phf20
Stat6	3.80203593595576e-20	-0.176974185549801	0.358	0.27	1.22748730192332e-15	Stat6
Ankrd16	3.81133806551214e-20	-0.0482334128677369	0.34	0.242	1.23049049445059e-15	Ankrd16
Cd82	3.82475923759635e-20	0.110994556526864	0.279	0.173	1.23482351985798e-15	Cd82
Atp7b	4.05933387971348e-20	0.0271194409754463	0.398	0.285	1.3105559430655e-15	Atp7b
Gtf3c3	4.11496097991781e-20	-0.22897517657482	0.398	0.313	1.32851515236646e-15	Gtf3c3
Mtdh	4.18434149248877e-20	-0.203472200596763	0.705	0.624	1.35091465085e-15	Mtdh
Ctsh	4.1919443870159e-20	-0.399714464298851	0.437	0.398	1.35336924534808e-15	Ctsh
Dnajc22	4.20265824503109e-20	-0.33054590899306	0.372	0.32	1.35682821440829e-15	Dnajc22
Tango2	4.21814741985145e-20	-0.306934609526327	0.503	0.429	1.36182889449904e-15	Tango2
Rfc1	4.21992703443862e-20	-0.0165239519843871	0.411	0.303	1.36240344306851e-15	Rfc1
Hnrnpr	4.22401561479057e-20	-0.323300155088641	0.695	0.651	1.36372344123514e-15	Hnrnpr
1700028E10Rik	4.23662797242232e-20	0.478509347187385	0.468	0.301	1.36779534089655e-15	1700028E10Rik
Shb	4.35607392627143e-20	-0.091305829333105	0.787	0.673	1.40635846709673e-15	Shb
Khdc4	4.40106857759472e-20	-0.0969948504772079	0.754	0.648	1.42088499027645e-15	Khdc4
Phactr4	4.43430136249241e-20	-0.156894017389709	0.768	0.674	1.43161419488067e-15	Phactr4
Slc33a1	4.44876415484208e-20	-0.146912277312186	0.643	0.543	1.43628350739077e-15	Slc33a1
Itgb1	4.48690923867403e-20	0.15772041332992	0.623	0.467	1.44859864770591e-15	Itgb1
Slc25a15	4.50968850720747e-20	-0.399296082603131	0.484	0.446	1.45595293455193e-15	Slc25a15
March5	4.55161089799063e-20	-0.216791255719976	0.566	0.488	1.46948757841627e-15	March5
Itih2	4.55246262774587e-20	0.285273362617601	0.964	0.883	1.46976255936775e-15	Itih2
Helz2	4.63403130216983e-20	-0.249400049055239	0.593	0.514	1.49609700590553e-15	Helz2
Sytl5	4.80061056747948e-20	0.21042341837632	0.318	0.197	1.54987712171075e-15	Sytl5
Serpina11	4.85138679157562e-20	0.0822451122241008	0.328	0.217	1.56627022566019e-15	Serpina11
Mocs1	4.88739200836565e-20	-0.191702805354476	0.49	0.403	1.57789450990085e-15	Mocs1
Entpd8	4.91338431325415e-20	-0.379532654997688	0.48	0.434	1.5862861255341e-15	Entpd8
Arhgef3	4.91425131066715e-20	-0.374430617889346	0.673	0.641	1.58656603564889e-15	Arhgef3
Clcn7	4.96315422356123e-20	0.116382706047148	0.36	0.24	1.60235434107674e-15	Clcn7
Snapc3	5.01370123205864e-20	0.0395622210298492	0.603	0.476	1.61867344277013e-15	Snapc3
Ptk2b	5.08114900291082e-20	-0.157537387860926	0.552	0.461	1.64044895558976e-15	Ptk2b
Pkn2	5.19094422239189e-20	-0.223377439062978	0.678	0.606	1.67589634219922e-15	Pkn2
Eif4ebp2	5.21797710658138e-20	-0.253914726669687	0.663	0.593	1.6846239088598e-15	Eif4ebp2
Slc37a4	5.29833286566678e-20	-1.55173544294367	0.138	0.252	1.71056676568052e-15	Slc37a4
Nbea	5.34422031861284e-20	0.843778943034993	0.262	0.13	1.72538152986416e-15	Nbea
Vav2	5.37999547159562e-20	0.308380989507046	0.605	0.433	1.73693153800465e-15	Vav2
Sod1	5.49134145684902e-20	-0.336037047755324	0.51	0.45	1.77287958934371e-15	Sod1
Elovl5	5.6116493850344e-20	-0.426316888014977	0.715	0.678	1.81172100395836e-15	Elovl5
Adck1	5.75796989668382e-20	0.131043429990787	0.377	0.252	1.85896058114437e-15	Adck1
Pzp	5.82250443859863e-20	0.270507445952315	1	0.996	1.87979555800157e-15	Pzp
Nr1i3	5.88130648583783e-20	-0.731619517723355	0.415	0.449	1.89877979895274e-15	Nr1i3
Usp48	5.88996915521176e-20	0.00343542605677356	0.586	0.462	1.90157654176012e-15	Usp48
Fignl2	5.89058456275459e-20	0.438051158297691	0.264	0.144	1.90177522608532e-15	Fignl2
Mtmr4	5.95712365484267e-20	0.0691558729079518	0.38	0.263	1.92325737196595e-15	Mtmr4
Spin1	6.05033908820465e-20	0.163823494775102	0.516	0.367	1.95335197462687e-15	Spin1
Slk	6.17472846912237e-20	-0.00134433089242439	0.619	0.485	1.99351108625616e-15	Slk
Hook1	6.23233942626091e-20	-0.171018671192519	0.579	0.488	2.01211078376833e-15	Hook1
Fam193b	6.55989095478995e-20	-0.110109801362314	0.663	0.555	2.11786079475394e-15	Fam193b
Zfp62	6.62672845615714e-20	0.214582533990021	0.404	0.273	2.13943928207033e-15	Zfp62
F9	6.66031607391237e-20	0.0332906020151777	0.549	0.425	2.15028304446261e-15	F9
Ercc6l2	6.67029965236993e-20	-0.166681843117613	0.494	0.396	2.15350624276763e-15	Ercc6l2
Paqr9	6.72511223847688e-20	-0.264188448455057	0.507	0.432	2.17120248619226e-15	Paqr9
Rab14	6.77186573955164e-20	-0.174571833308832	0.713	0.627	2.18629685401425e-15	Rab14
Serpina3k	6.78740935471312e-20	0.210794085302878	0.933	0.811	2.19131511016913e-15	Serpina3k
Rbpms2	6.82790537588045e-20	0.391189158148589	0.526	0.358	2.204389250603e-15	Rbpms2
Prr14l	7.15315989005953e-20	-0.0790727186209282	0.746	0.633	2.30939767050572e-15	Prr14l
Peak1	7.18098774423865e-20	0.186982844085325	0.586	0.439	2.31838189322745e-15	Peak1
Fyco1	7.21478271786915e-20	-0.293656411284809	0.549	0.481	2.32929260046406e-15	Fyco1
Slc30a7	7.23167496916872e-20	0.231051675612853	0.521	0.37	2.33474626379612e-15	Slc30a7
Arhgap18	7.31541848819848e-20	0.00850889766843632	0.411	0.297	2.36178285891488e-15	Arhgap18
Pxk	7.33915653974922e-20	-0.17079115402401	0.554	0.468	2.36944668885803e-15	Pxk
Irf6	7.38362724979311e-20	0.082720064405657	0.446	0.321	2.38380405759571e-15	Irf6
Tpd52l1	7.41111068131988e-20	0.537620890895137	0.309	0.175	2.39267708346412e-15	Tpd52l1
Prpf39	7.41569752337986e-20	-0.0528010617324081	0.788	0.675	2.39415794542319e-15	Prpf39
Srp72	7.53475069384637e-20	-0.0713868467723798	0.609	0.498	2.4325942615083e-15	Srp72
Hnrnpl	7.75964714829697e-20	-0.246605456489798	0.636	0.556	2.50520208182768e-15	Hnrnpl
Rsu1	7.96403881867405e-20	0.121951047743165	0.423	0.297	2.57118993260892e-15	Rsu1
Oaz1	8.01149401595001e-20	-0.784554212760185	0.344	0.348	2.58651084304946e-15	Oaz1
Fnbp4	8.23431618213517e-20	-0.281591140414416	0.66	0.606	2.65844897940234e-15	Fnbp4
Pcnx	8.41533569677143e-20	0.202727167395316	0.675	0.512	2.71689112970266e-15	Pcnx
Tet3	8.46429222968254e-20	0.116357746679868	0.675	0.528	2.73269674635301e-15	Tet3
Atg2b	8.54333048121675e-20	-0.187472097220543	0.609	0.519	2.75821424586083e-15	Atg2b
Chsy3	8.54670823518858e-20	0.303273438092462	0.957	0.895	2.75930475373063e-15	Chsy3
Asb13	8.56207956455527e-20	-0.419220762955116	0.385	0.331	2.76426738741667e-15	Asb13
Il1rapl1	8.62049648038824e-20	1.21213344274298	0.113	0.035	2.78312728869334e-15	Il1rapl1
C8a	8.71475375254508e-20	0.275912330429725	0.974	0.918	2.81355824900918e-15	C8a
Cyp7b1	8.81956305786817e-20	0.407314114248568	0.987	0.952	2.84739593323274e-15	Cyp7b1
Map4k5	8.85496245595106e-20	0.237089799047733	0.746	0.58	2.8588246289038e-15	Map4k5
Trim2	8.88248579798811e-20	0.313027346772168	0.731	0.557	2.86771053988046e-15	Trim2
Parp14	8.96840083679442e-20	0.145208919342167	0.364	0.243	2.89544821015908e-15	Parp14
Atf7	8.9902588541743e-20	-0.209138935345199	0.739	0.669	2.90250507107017e-15	Atf7
Ccser2	9.02036621916867e-20	-0.0110709143151415	0.557	0.434	2.9122252338586e-15	Ccser2
Hnrnpul2	9.14274117145975e-20	0.199925675056432	0.484	0.338	2.95173398720578e-15	Hnrnpul2
Senp5	9.16984318625158e-20	-0.228548998925551	0.623	0.552	2.96048387268132e-15	Senp5
Dpy19l1	9.4711271949126e-20	-0.314854505929175	0.597	0.539	3.05775341487753e-15	Dpy19l1
Fam219a	9.5030388408573e-20	0.380372398974816	0.301	0.178	3.06805608977078e-15	Fam219a
Gpatch2l	9.60101645124045e-20	0.0772350686458803	0.384	0.265	3.09968816128298e-15	Gpatch2l
B3gnt2	9.67806338997988e-20	0.242039202781967	0.534	0.378	3.12456276545501e-15	B3gnt2
Nono	9.80178688751155e-20	-0.259970769404136	0.375	0.295	3.1645068966331e-15	Nono
Lrrc8d	9.81579034508067e-20	0.169368040666723	0.828	0.674	3.16902791290929e-15	Lrrc8d
Sort1	9.82867218857887e-20	0.287964712465496	0.362	0.23	3.17318681608269e-15	Sort1
Tmprss6	9.8338207503246e-20	-0.264028317460335	0.662	0.602	3.1748490292423e-15	Tmprss6
Supt6	1.00178423785865e-19	-0.070626685012178	0.557	0.449	3.23426041192665e-15	Supt6
4732465J04Rik	1.00488454843904e-19	-0.129424704617594	0.666	0.57	3.24426976463543e-15	4732465J04Rik
Fam160a2	1.02379740414131e-19	0.178076249692582	0.403	0.269	3.30532991927023e-15	Fam160a2
Zyg11b	1.02899278688442e-19	0.102051597957033	0.64	0.492	3.32210321245636e-15	Zyg11b
Agap1	1.04665367734067e-19	0.3995293560494	0.777	0.608	3.37912139729434e-15	Agap1
Nt5dc1	1.04876933744294e-19	0.0982488026658449	0.557	0.422	3.38595180593452e-15	Nt5dc1
Gm31508	1.05049765345092e-19	0.354761618184265	0.894	0.771	3.39153167416629e-15	Gm31508
Acbd3	1.06248073548533e-19	-0.0643883583791239	0.499	0.385	3.4302190545144e-15	Acbd3
Mbtps1	1.07147999017014e-19	-0.0242404418341278	0.483	0.363	3.45927314826431e-15	Mbtps1
Pcm1	1.07409978677398e-19	0.391829818173252	0.851	0.708	3.46773116159979e-15	Pcm1
Habp4	1.07929747007458e-19	-0.550172741670723	0.441	0.426	3.48451188213578e-15	Habp4
Smg7	1.08021024243349e-19	0.151470320016702	0.728	0.571	3.48745876769651e-15	Smg7
Bcor	1.08677448031995e-19	0.55461237063261	0.337	0.196	3.50865140971295e-15	Bcor
Arf4	1.09030247260739e-19	-0.227026321873961	0.576	0.494	3.52004153281297e-15	Arf4
Apex2	1.11215623602921e-19	0.330783001881447	0.533	0.365	3.59059640802031e-15	Apex2
Sod2	1.12042638345179e-19	-0.263180585857251	0.433	0.358	3.61729657897411e-15	Sod2
Apoc3	1.12318265351184e-19	-0.395928939064612	0.615	0.573	3.62619519686298e-15	Apoc3
Atg16l2	1.13642169277046e-19	-0.617643520524786	0.37	0.367	3.66893743510942e-15	Atg16l2
Ndel1	1.14258505750087e-19	-0.176211503742914	0.51	0.419	3.68883585814156e-15	Ndel1
Atp2a2	1.14643717154227e-19	-0.214739280679903	0.867	0.79	3.70127240832421e-15	Atp2a2
Traf3	1.14780708167071e-19	-0.0283198508962102	0.468	0.358	3.7056951631739e-15	Traf3
Col4a3bp	1.15172293423274e-19	-0.192633760991872	0.713	0.635	3.7183374931704e-15	Col4a3bp
Prkar2a	1.15391632088932e-19	-0.382855275547236	0.463	0.41	3.72541884199116e-15	Prkar2a
Cdk7	1.15662645721483e-19	-0.121769999435319	0.463	0.362	3.73416851711807e-15	Cdk7
Smad5	1.16007336794654e-19	0.0984850334350627	0.418	0.292	3.74529686841541e-15	Smad5
Dazap1	1.17659663386547e-19	-0.379470877147709	0.649	0.614	3.79864223243466e-15	Dazap1
Rap1b	1.18406650595068e-19	0.187571678773637	0.477	0.337	3.82275871446175e-15	Rap1b
Kat6a	1.22406263148179e-19	0.000217283480092645	0.708	0.577	3.95188620573895e-15	Kat6a
Tubgcp3	1.24016929789539e-19	-0.0554562021951258	0.398	0.29	4.00388657825528e-15	Tubgcp3
Kif5b	1.24169981558805e-19	-0.149355790853124	0.709	0.617	4.00882785462602e-15	Kif5b
Krcc1	1.26457885752838e-19	-0.0893326671147014	0.474	0.37	4.08269284153037e-15	Krcc1
Pdia4	1.26979106530397e-19	-0.491752827774746	0.367	0.341	4.09952045433386e-15	Pdia4
Fbxo21	1.28560820731417e-19	-0.808866186703265	0.348	0.386	4.1505860973138e-15	Fbxo21
Arhgap12	1.28608055464129e-19	-0.0172217630003353	0.749	0.625	4.15211107065941e-15	Arhgap12
Cryzl1	1.29532157442653e-19	0.0691521893374688	0.404	0.286	4.18194570303604e-15	Cryzl1
Ppa2	1.30356052074717e-19	0.230158629727811	0.362	0.234	4.20854514123224e-15	Ppa2
Plekhg3	1.3040630196814e-19	-0.186208875090203	0.557	0.47	4.21016745904139e-15	Plekhg3
Gcc2	1.3126032934136e-19	-0.133355383648318	0.567	0.466	4.23773973278581e-15	Gcc2
Pmm2	1.3381719063101e-19	-0.148774280834634	0.458	0.365	4.32028799952214e-15	Pmm2
Urgcp	1.34652325870704e-19	-0.218323320958563	0.534	0.461	4.34725034073567e-15	Urgcp
Abca8b	1.34975339037316e-19	0.308416087708015	0.918	0.808	4.35767882081973e-15	Abca8b
Ctdspl	1.36233782327642e-19	0.421678416578356	0.354	0.215	4.39830766244793e-15	Ctdspl
9130016M20Rik	1.37746381496881e-19	-0.0440020394791266	0.675	0.564	4.4471419266268e-15	9130016M20Rik
C77080	1.37980345182873e-19	0.21440670551167	0.549	0.393	4.45469544422905e-15	C77080
Lman1	1.3937441209118e-19	-0.110812558503956	0.658	0.553	4.49970289436375e-15	Lman1
Fga	1.42393294258205e-19	0.319147090969797	0.943	0.856	4.59716750512615e-15	Fga
Pex13	1.4408801120279e-19	-0.24273063687925	0.542	0.467	4.65188144168207e-15	Pex13
Asgr1	1.45353441773781e-19	-0.0458697627691236	0.583	0.462	4.69273586766652e-15	Asgr1
Fam160b1	1.49718930718789e-19	-0.343893577812225	0.507	0.455	4.83367567825611e-15	Fam160b1
Mcc	1.52242280412973e-19	-0.317552197362635	0.762	0.709	4.91514202313284e-15	Mcc
Irs2	1.52379825738194e-19	0.34652689710836	0.41	0.263	4.91958267395758e-15	Irs2
Mpp7	1.56384849402562e-19	0.463814859371241	0.58	0.402	5.04888486296171e-15	Mpp7
Plscr1	1.56671137365432e-19	0.460062095255575	0.269	0.149	5.05812766984296e-15	Plscr1
Focad	1.56873982530369e-19	0.0805280475193979	0.567	0.43	5.06467652599297e-15	Focad
Xkr6	1.57277307166127e-19	0.274261734044718	0.491	0.343	5.07769786185842e-15	Xkr6
Tlcd1	1.58658119475822e-19	-0.960724440241517	0.274	0.301	5.12227738727691e-15	Tlcd1
Pdk1	1.64191343206618e-19	-1.29211110420332	0.201	0.29	5.30091751542565e-15	Pdk1
Zfp277	1.64524148765446e-19	0.118915444268751	0.597	0.448	5.31166214289243e-15	Zfp277
Zfp598	1.69059367502765e-19	-0.236732175076005	0.456	0.368	5.45808167982676e-15	Zfp598
Cwf19l1	1.6919353558233e-19	-0.000832405844337858	0.298	0.199	5.46241329627552e-15	Cwf19l1
Tspan14	1.69239896546223e-19	0.354987218445319	0.433	0.282	5.4639100599948e-15	Tspan14
Tango6	1.69672222163938e-19	0.251082809392758	0.597	0.438	5.47786769256275e-15	Tango6
Eif2s2	1.74070496444611e-19	-0.35397480473493	0.398	0.336	5.61986597771426e-15	Eif2s2
Cpsf7	1.75633654354879e-19	-0.195168175145711	0.638	0.547	5.67033253084726e-15	Cpsf7
Ilkap	1.76174222240241e-19	0.110906381373247	0.479	0.344	5.68778476502618e-15	Ilkap
Retreg1	1.77547590686214e-19	0.00562205685201335	0.534	0.41	5.73212396530441e-15	Retreg1
Ttll4	1.78236756448431e-19	-0.17755881495966	0.497	0.402	5.75437368193759e-15	Ttll4
Insig2	1.80487740457454e-19	-0.0626373921303121	0.742	0.624	5.82704670066891e-15	Insig2
1010001N08Rik	1.831271043325e-19	-0.2471803820603	0.348	0.272	5.91225856337475e-15	1010001N08Rik
Clu	1.83669505484063e-19	0.265857930978796	0.603	0.442	5.92976998455296e-15	Clu
Zbtb44	1.98036685715197e-19	-0.101350160649566	0.691	0.587	6.39361439831512e-15	Zbtb44
Ikbkg	2.04642360219948e-19	0.144161217867205	0.635	0.481	6.60687859970102e-15	Ikbkg
Sept9	2.05882844798686e-19	0.163298955861412	0.716	0.566	6.64692764432557e-15	Sept9
Smc1a	2.08783221119143e-19	-0.0200285204331039	0.47	0.356	6.74056629383154e-15	Smc1a
Zfp950	2.1454977665964e-19	-0.126132597447605	0.765	0.672	6.92673953945646e-15	Zfp950
Mthfd1l	2.1460671339444e-19	0.501516437514724	0.168	0.076	6.92857774193951e-15	Mthfd1l
Tjp1	2.14745979089945e-19	-0.06529294083903	0.672	0.564	6.93307393491888e-15	Tjp1
Zfyve26	2.19302158349236e-19	-0.223226808405956	0.658	0.573	7.08017018230507e-15	Zfyve26
Pde7b	2.19820944775985e-19	0.361147197288263	0.497	0.333	7.09691920209269e-15	Pde7b
Srebf1	2.23989269458221e-19	-0.29010932824907	0.562	0.483	7.23149356445866e-15	Srebf1
Cldn14	2.24302881565138e-19	0.42469261218381	0.371	0.229	7.24161853133048e-15	Cldn14
Etv5	2.33776537183292e-19	0.57311769295352	0.189	0.089	7.54747550296259e-15	Etv5
Ivd	2.37636756310802e-19	0.119613135760487	0.597	0.45	7.67210267749425e-15	Ivd
Tug1	2.39025743729087e-19	0.0525285935379641	0.496	0.375	7.71694613629358e-15	Tug1
Cul5	2.39944381657161e-19	-0.103200959848147	0.514	0.411	7.74660436180144e-15	Cul5
Hs3st3b1	2.41532466679855e-19	0.125883487546923	0.702	0.551	7.79787568675913e-15	Hs3st3b1
Trim33	2.41978284598267e-19	-0.189322293063742	0.659	0.569	7.81226891825505e-15	Trim33
Zfp975	2.43016284269264e-19	0.0146498926012809	0.464	0.349	7.8457807376332e-15	Zfp975
Pskh1	2.43612282154693e-19	0.0525765194198966	0.461	0.339	7.86502252936426e-15	Pskh1
Zdhhc13	2.45119145532436e-19	0.329681075550681	0.312	0.187	7.9136716135147e-15	Zdhhc13
Prpf40a	2.53920773656683e-19	-0.154896804576154	0.732	0.64	8.19783217750602e-15	Prpf40a
Etf1	2.53965239308652e-19	-0.205881000199304	0.605	0.523	8.19926775107983e-15	Etf1
Abcb10	2.56766408444549e-19	-0.583708687393503	0.321	0.31	8.28970349663227e-15	Abcb10
Idi1	2.59090352966518e-19	0.194662396796755	0.474	0.333	8.36473204552403e-15	Idi1
Prpf40b	2.64517120346818e-19	-0.0494417747827134	0.318	0.222	8.53993523039703e-15	Prpf40b
Copa	2.66601455286875e-19	-0.0180182359721155	0.759	0.637	8.60722798393675e-15	Copa
Mfhas1	2.73901422883392e-19	0.365342098156803	0.58	0.411	8.84290743779032e-15	Mfhas1
Bicra	2.75345669725679e-19	0.17272516430783	0.556	0.407	8.88953494709355e-15	Bicra
Bmpr1a	2.75694074915104e-19	-0.115168585714591	0.741	0.647	8.90078320863412e-15	Bmpr1a
Luc7l	2.88598606972398e-19	-0.154193193478228	0.65	0.561	9.31740602610386e-15	Luc7l
Pi4k2a	2.9071011842744e-19	-0.00980552257290757	0.577	0.456	9.38557617342989e-15	Pi4k2a
Sec22a	2.92649777355187e-19	0.057334838778423	0.504	0.378	9.44819806191221e-15	Sec22a
Arhgef10l	3.02400708432384e-19	0.179133009585199	0.741	0.58	9.76300687173951e-15	Arhgef10l
Ngef	3.03570813247856e-19	0.0343095052985803	0.609	0.482	9.80078370570702e-15	Ngef
Lypla2	3.08032196415865e-19	-0.163537257507015	0.325	0.238	9.9448194612862e-15	Lypla2
Pla1a	3.08538632951031e-19	0.0982254926954571	0.335	0.226	9.96116976482404e-15	Pla1a
Acsf2	3.09578281614014e-19	-0.367808136723977	0.57	0.53	9.99473482190843e-15	Acsf2
Fgf1	3.12056702149569e-19	-0.278061996376146	0.426	0.35	1.00747506288988e-14	Fgf1
Dcaf11	3.21226748997783e-19	-0.0588254168707025	0.66	0.545	1.03708055913934e-14	Dcaf11
Slco2b1	3.23609014482904e-19	-0.0931678920423185	0.517	0.41	1.04477170325806e-14	Slco2b1
Klhl15	3.25109886536736e-19	0.0743624050323566	0.375	0.262	1.04961726868385e-14	Klhl15
Skil	3.25407263693697e-19	0.343539426339897	0.404	0.259	1.0505773508351e-14	Skil
Smap2	3.27422272708558e-19	0.0956495709061332	0.49	0.362	1.05708280743958e-14	Smap2
Gnb1	3.28240500764678e-19	-0.0266687512168477	0.583	0.465	1.05972445671876e-14	Gnb1
Mdfic	3.35852335232209e-19	0.445880692241498	0.612	0.434	1.08429926429719e-14	Mdfic
Lrch3	3.45723109207239e-19	0.180254740837873	0.748	0.589	1.11616705807557e-14	Lrch3
Srsf1	3.50104267974149e-19	-0.399071367278426	0.566	0.527	1.13031162915454e-14	Srsf1
Aadac	3.59448903751325e-19	-0.207136660722414	0.653	0.576	1.16048078576115e-14	Aadac
Ahnak	3.6508906581706e-19	0.397990798746488	0.344	0.208	1.17869004899038e-14	Ahnak
Ociad1	3.73788838712748e-19	0.145768866730004	0.501	0.366	1.20677726578411e-14	Ociad1
2700049A03Rik	3.7849088830797e-19	-0.0082942016185476	0.501	0.385	1.22195783290228e-14	2700049A03Rik
Zscan21	3.79459594058645e-19	-0.155310583725816	0.322	0.236	1.22508529941833e-14	Zscan21
Sec16a	3.82815913342816e-19	-0.194869523740357	0.688	0.607	1.23592117622728e-14	Sec16a
Rtp3	3.8360109626838e-19	-0.842313512923317	0.268	0.311	1.23845613930246e-14	Rtp3
Aftph	3.89685001411521e-19	0.00878538045328636	0.699	0.573	1.25809802705709e-14	Aftph
Nck2	3.89803444150181e-19	0.479692089819302	0.209	0.106	1.25848041943886e-14	Nck2
Fam20a	3.90646859366284e-19	-0.25394917294784	0.669	0.596	1.26120338546405e-14	Fam20a
Ufl1	3.95941286638003e-19	-0.376108641440761	0.517	0.477	1.27829644391079e-14	Ufl1
Psmb7	4.01953716111468e-19	0.341228611750032	0.586	0.416	1.29770757246587e-14	Psmb7
Rbm4	4.05112262532867e-19	-0.132222889445497	0.519	0.423	1.30790493958736e-14	Rbm4
Bsdc1	4.0565241909274e-19	0.18637161030236	0.544	0.394	1.30964883504091e-14	Bsdc1
Azin1	4.100160814484e-19	-0.348621553717583	0.579	0.521	1.32373691895616e-14	Azin1
Vapa	4.11641645672433e-19	0.0393265564799742	0.675	0.542	1.32898505305345e-14	Vapa
Kmt2a	4.12195822366278e-19	0.0935714931441159	0.769	0.622	1.33077421250953e-14	Kmt2a
Sap130	4.13157869594484e-19	-0.213314179809656	0.59	0.51	1.33388018198579e-14	Sap130
Specc1l	4.1931267957772e-19	-0.0971186831596956	0.424	0.33	1.35375098601667e-14	Specc1l
Tshz3	4.22092141115689e-19	1.29661991270299	0.152	0.055	1.362724477592e-14	Tshz3
Pex7	4.22105229475402e-19	-0.0122085536616364	0.678	0.555	1.36276673336133e-14	Pex7
Mphosph8	4.28146450086524e-19	-0.144679936459717	0.446	0.351	1.38227081410434e-14	Mphosph8
Zfp395	4.29656553636799e-19	-0.402975757757097	0.554	0.523	1.38714618341641e-14	Zfp395
Sirt1	4.3201587185441e-19	-0.0405535027060432	0.481	0.366	1.39476324228196e-14	Sirt1
Prpf8	4.32845524264692e-19	-0.291232810786812	0.362	0.291	1.39744177508856e-14	Prpf8
Morc3	4.38252772169477e-19	-0.0370166067957369	0.484	0.378	1.41489907494916e-14	Morc3
Tns3	4.39422559048411e-19	0.173784339357208	0.597	0.446	1.4186757318878e-14	Tns3
Gm28068	4.39636620361513e-19	0.735691818447631	0.175	0.075	1.41936682883714e-14	Gm28068
Lats1	4.50951889810916e-19	0.0271435400695706	0.579	0.452	1.45589817625454e-14	Lats1
Cnbp	4.51798026591469e-19	-0.0900655230950027	0.554	0.445	1.45862992885056e-14	Cnbp
Gpc4	4.51965444804748e-19	0.266568630293281	0.871	0.726	1.45917043855213e-14	Gpc4
Tgfbrap1	4.63306159587589e-19	-0.106344807218847	0.287	0.198	1.49578393622853e-14	Tgfbrap1
Tnk2	4.65612448935713e-19	0.123292619121838	0.479	0.339	1.50322979138895e-14	Tnk2
Ptpn11	4.73011510429411e-19	0.0957182373397315	0.408	0.287	1.52711766142135e-14	Ptpn11
Gm33543	4.73738450382935e-19	0.116965120057725	0.331	0.219	1.5294645870613e-14	Gm33543
Fkbp5	4.76566933847997e-19	0.165152299029921	0.59	0.437	1.53859634592826e-14	Fkbp5
Atg3	4.80825627752274e-19	-0.35331763869227	0.582	0.536	1.55234553919822e-14	Atg3
Hspa9	4.88847737234722e-19	-0.279418552597125	0.653	0.586	1.5782449196623e-14	Hspa9
Gigyf1	4.9251012543346e-19	0.0976407895125209	0.731	0.577	1.59006893996192e-14	Gigyf1
Ssu72	5.00028986791391e-19	-0.0562115437367281	0.463	0.357	1.61434358385601e-14	Ssu72
Mms19	5.02602911917153e-19	-9.82070547889402e-05	0.626	0.495	1.62265350112453e-14	Mms19
Pms1	5.04402549354171e-19	0.0120275017308923	0.589	0.457	1.62846363058994e-14	Pms1
Zfp976	5.07845576611823e-19	-0.0271180607081291	0.433	0.325	1.63957944409127e-14	Zfp976
Fam91a1	5.11515925847459e-19	-0.00787243048261405	0.56	0.444	1.65142916659852e-14	Fam91a1
Timm9	5.19303784120769e-19	-0.25709642591596	0.497	0.426	1.6765722670339e-14	Timm9
Myh9	5.27741341578824e-19	0.287469797899699	0.686	0.515	1.70381292128723e-14	Myh9
Bag3	5.3005387388812e-19	-0.39882131659049	0.428	0.384	1.71127893184779e-14	Bag3
Tex2	5.31230140596764e-19	-0.151126685804895	0.807	0.723	1.71507650891665e-14	Tex2
Bend7	5.34052205905542e-19	-0.0697654407876621	0.458	0.357	1.72418754676604e-14	Bend7
BC052040	5.49545439653547e-19	0.176583240022238	0.44	0.31	1.77420745192148e-14	BC052040
Ssbp3	5.55713128686667e-19	0.247797062482115	0.831	0.675	1.7941198359649e-14	Ssbp3
Dsg2	5.66470047920251e-19	-0.097705702492448	0.599	0.5	1.82884854971053e-14	Dsg2
Fbxw8	5.68571771889204e-19	-0.112083789520078	0.448	0.35	1.8356339655443e-14	Fbxw8
Ahcy	5.68976633768357e-19	-0.00802848965151715	0.521	0.407	1.83694106212114e-14	Ahcy
Klhl7	5.72196008753541e-19	-0.0357944406094319	0.372	0.267	1.84733481426081e-14	Klhl7
Nrip1	5.75793826229164e-19	0.240644953865765	0.736	0.57	1.85895036798086e-14	Nrip1
Scap	5.87694976112029e-19	-0.313680781457701	0.566	0.504	1.89737323037769e-14	Scap
Arf1	5.89751453258232e-19	0.0633653454137938	0.433	0.314	1.9040125668442e-14	Arf1
Sfxn5	5.936938549323e-19	0.236553850881139	0.735	0.571	1.91674061064893e-14	Sfxn5
Pm20d1	5.95223423062204e-19	-0.271315105187943	0.448	0.387	1.92167882135633e-14	Pm20d1
Hspa4	5.9635175926165e-19	-0.113476032309357	0.682	0.582	1.92532165477624e-14	Hspa4
Cog4	5.98906857094789e-19	-0.0737777744569214	0.642	0.528	1.93357078813052e-14	Cog4
Riok2	6.02713019617664e-19	-0.352668733119553	0.433	0.375	1.94585898383563e-14	Riok2
Sqor	6.11077577008471e-19	0.118077309783663	0.497	0.357	1.97286395737185e-14	Sqor
Snx5	6.11953379268892e-19	0.225249509409537	0.51	0.359	1.97569148496962e-14	Snx5
Tnrc18	6.13578640772943e-19	-0.262870171476254	0.589	0.518	1.98093864173545e-14	Tnrc18
Ppil2	6.19668232076929e-19	-0.356893659854093	0.381	0.328	2.00059888726037e-14	Ppil2
Hacd3	6.27362378613666e-19	-0.223360016944636	0.741	0.671	2.02543943935422e-14	Hacd3
Ganab	6.28623045902639e-19	-0.213867872452889	0.55	0.463	2.02950950369667e-14	Ganab
Rps6ka3	6.32296638224618e-19	0.211617579511101	0.477	0.335	2.04136969650818e-14	Rps6ka3
Gpr146	6.34391384947117e-19	0.243927024900992	0.486	0.339	2.04813258630177e-14	Gpr146
Tasor2	6.42082332015626e-19	-0.0557215538185526	0.586	0.474	2.07296280891245e-14	Tasor2
Kalrn	6.48434127149154e-19	-0.474184839662082	0.489	0.468	2.09346957950104e-14	Kalrn
Scyl3	6.7536842821735e-19	-0.204972044785038	0.431	0.344	2.18042697049972e-14	Scyl3
Flnb	6.77230652445369e-19	0.028641040906537	0.845	0.718	2.18643916141987e-14	Flnb
Phc3	7.03978257899658e-19	-0.0389670381806551	0.752	0.638	2.27279380562904e-14	Phc3
Rdx	7.3231572559842e-19	-0.238767915707946	0.781	0.722	2.3642813200945e-14	Rdx
Psma3	7.32439946313606e-19	-0.147163949124228	0.689	0.602	2.36468236667348e-14	Psma3
Zfx	7.32888128490727e-19	-0.0683859497613318	0.57	0.459	2.36612932283231e-14	Zfx
Clasp2	7.35655027740517e-19	-0.231192483784164	0.559	0.478	2.37506225706026e-14	Clasp2
Nlrp12	7.43484037116243e-19	0.3269534398272	0.574	0.408	2.40033821382979e-14	Nlrp12
Safb2	7.49194134488783e-19	-0.0395615247114159	0.683	0.562	2.41877326319704e-14	Safb2
Setx	7.5501826884793e-19	-0.164430194290402	0.542	0.446	2.43757648097554e-14	Setx
1600014C10Rik	7.56249579089707e-19	-0.509842595038004	0.401	0.38	2.44155176609112e-14	1600014C10Rik
Selenoo	7.60489978458086e-19	-0.285603258798645	0.453	0.382	2.45524189545193e-14	Selenoo
Pitpna	7.69465205445945e-19	0.242068049285421	0.428	0.296	2.48421841578223e-14	Pitpna
Xpo7	7.70013089138153e-19	-0.302325213036422	0.789	0.747	2.48598725828253e-14	Xpo7
Pag1	7.75328110733897e-19	0.370719310861008	0.415	0.272	2.50314680550439e-14	Pag1
Agap3	7.88329374728464e-19	0.149455715627384	0.407	0.281	2.54512138631085e-14	Agap3
Xpo4	7.90182693642766e-19	-0.282304813967887	0.542	0.474	2.55110482642567e-14	Xpo4
Ugt2a3	8.06898578213362e-19	-0.293827921204159	0.58	0.508	2.60507205976184e-14	Ugt2a3
Fbxl3	8.07177581904072e-19	-0.068333143809426	0.577	0.468	2.6059728231773e-14	Fbxl3
Snx25	8.28445527944527e-19	0.194849987435383	0.596	0.442	2.67463638696891e-14	Snx25
Smad2	8.30282386123996e-19	0.106902028845961	0.521	0.388	2.68056668360132e-14	Smad2
Gm32063	8.36750658312787e-19	-0.618308968562345	0.372	0.382	2.70144950036283e-14	Gm32063
Bag4	8.4058876106351e-19	-0.47920120130272	0.418	0.383	2.71384081509354e-14	Bag4
Rbpms	8.40868889430452e-19	0.342751483855972	0.95	0.87	2.71474520952621e-14	Rbpms
Lcp1	8.6193905600152e-19	0.360253348725528	0.772	0.607	2.78277024230091e-14	Lcp1
Cep164	8.7109858358139e-19	0.203323656294572	0.304	0.189	2.81234177709252e-14	Cep164
Vwce	8.84007489913068e-19	-0.299895877225744	0.722	0.67	2.85401818118434e-14	Vwce
Chic2	8.85516417148652e-19	0.150569206952812	0.66	0.512	2.85888975276442e-14	Chic2
Hagh	8.85593216852319e-19	-0.22538458302856	0.681	0.602	2.85913770060771e-14	Hagh
Akr1a1	8.88012485715277e-19	-0.162121082788022	0.553	0.454	2.86694831013177e-14	Akr1a1
Sf3b3	9.02034517384606e-19	-0.0274752802330446	0.567	0.45	2.9122184393762e-14	Sf3b3
Trit1	9.19672094126049e-19	0.0509833569946843	0.486	0.361	2.96916135588595e-14	Trit1
Eif4a1	9.20981714287419e-19	-0.0645216135749305	0.6	0.477	2.97338946457693e-14	Eif4a1
Tfdp2	9.31425510243901e-19	0.132163649170602	0.678	0.529	3.00710725982243e-14	Tfdp2
Nfil3	9.33132470724966e-19	0.160017756692317	0.41	0.288	3.01261818173555e-14	Nfil3
Iqcb1	9.49137072109091e-19	-0.105343978413998	0.418	0.317	3.0642890373042e-14	Iqcb1
March3	9.51449687713723e-19	0.180036265596932	0.448	0.311	3.07175531678376e-14	March3
Foxp1	9.55218776905489e-19	0.217682976444758	0.994	0.983	3.08392382123937e-14	Foxp1
Ube3c	9.55678098197493e-19	-0.179408326165481	0.722	0.644	3.08540674003061e-14	Ube3c
Ly6g2	9.5998127766556e-19	-0.186892574237622	0.534	0.444	3.09929955494326e-14	Ly6g2
Glg1	9.61147874749421e-19	-0.143258718493072	0.615	0.52	3.10306591362851e-14	Glg1
Gm42047	9.64085188553724e-19	0.256010007829441	0.451	0.301	3.1125490312457e-14	Gm42047
Orc4	9.75312993316281e-19	-0.114235120758762	0.577	0.481	3.14879799892161e-14	Orc4
Abca8a	9.93759074814014e-19	0.296506262803834	0.91	0.789	3.20835117303705e-14	Abca8a
Rabgef1	1.01353131523611e-18	0.0270232862682239	0.576	0.456	3.27218585123979e-14	Rabgef1
Ap3s1	1.01450018572805e-18	-0.171112673769711	0.593	0.507	3.275313849623e-14	Ap3s1
Htt	1.03932646739187e-18	-0.0371136430914445	0.54	0.427	3.35546549997465e-14	Htt
Ice1	1.0545636882724e-18	0.164299452710564	0.378	0.253	3.40465886758746e-14	Ice1
Mindy2	1.05920725017653e-18	-0.34630094447047	0.546	0.495	3.41965060719492e-14	Mindy2
Mettl7a1	1.07320656964627e-18	0.0209914064874146	0.378	0.27	3.46484741010299e-14	Mettl7a1
Sh3bgrl	1.07709852460078e-18	0.1399188934343	0.688	0.538	3.47741258667362e-14	Sh3bgrl
Gm10069	1.08011859283505e-18	-0.237130279514843	0.473	0.402	3.48716287696797e-14	Gm10069
Mecp2	1.0809335469965e-18	-0.086876701972204	0.61	0.503	3.4897939564782e-14	Mecp2
Ilrun	1.08479194645913e-18	-0.116228184355746	0.705	0.606	3.5022507991433e-14	Ilrun
Cplane1	1.09048920121912e-18	0.237008151355	0.352	0.229	3.52064438613593e-14	Cplane1
Slco2a1	1.10643046162775e-18	0.410343973549963	0.519	0.356	3.5721107453652e-14	Slco2a1
Sh3glb1	1.11325011652702e-18	-0.0942038092495308	0.44	0.346	3.59412800120748e-14	Sh3glb1
Mef2d	1.13429548717066e-18	-0.331286906002142	0.524	0.469	3.66207298033048e-14	Mef2d
Fam210a	1.13554266435296e-18	0.0564447175796428	0.427	0.306	3.66609949186355e-14	Fam210a
Zfp318	1.14824290997401e-18	-0.0949746468238298	0.514	0.413	3.7071022348511e-14	Zfp318
Abhd14b	1.15378922428062e-18	-0.693497253762231	0.357	0.362	3.72500851058997e-14	Abhd14b
Cs	1.1656815958726e-18	-0.356981156185773	0.59	0.553	3.7634030322747e-14	Cs
Slc17a8	1.17508779317635e-18	-1.55865055693567	0.139	0.231	3.79377094026985e-14	Slc17a8
Car5a	1.18641925797165e-18	-0.699982834991572	0.337	0.367	3.83035457436149e-14	Car5a
Mapk1ip1l	1.19858183621034e-18	-0.0739368476877067	0.625	0.512	3.8696214582051e-14	Mapk1ip1l
Tab3	1.20141756152655e-18	-0.0142548588476605	0.338	0.235	3.87877659738845e-14	Tab3
Fdps	1.20479783701497e-18	-0.844881026848483	0.4	0.44	3.88968981680284e-14	Fdps
Scarf1	1.20913708702382e-18	-0.441554132182444	0.494	0.462	3.90369908545639e-14	Scarf1
Zwint	1.22817667212765e-18	0.101197161926023	0.391	0.274	3.96516838596411e-14	Zwint
Cept1	1.22941981817828e-18	0.228420881915183	0.871	0.726	3.96918188298856e-14	Cept1
Dpm1	1.23000145124789e-18	-0.112911590138757	0.476	0.38	3.97105968535381e-14	Dpm1
Fhod3	1.23583603553123e-18	0.555683366004905	0.265	0.143	3.98989664071257e-14	Fhod3
Lmf1	1.24116626323628e-18	0.151993547285614	0.322	0.208	4.00710528085832e-14	Lmf1
Gm4876	1.24706267540391e-18	0.682510134506731	0.301	0.165	4.02614184754153e-14	Gm4876
Lin52	1.28042574502053e-18	0.0441629373435379	0.754	0.62	4.13385451779878e-14	Lin52
Zcchc2	1.28269777709043e-18	0.266497830472672	0.708	0.54	4.14118977333646e-14	Zcchc2
Hspa8	1.2950138401331e-18	-0.684097522303773	0.318	0.318	4.1809521828697e-14	Hspa8
Dhx40	1.30619114808402e-18	-0.118562793993546	0.503	0.399	4.21703812158925e-14	Dhx40
Fbrsl1	1.32875747839953e-18	0.0984020284293995	0.633	0.488	4.28989351901287e-14	Fbrsl1
Galnt11	1.32947230710604e-18	0.0415250882248783	0.421	0.306	4.29220134349185e-14	Galnt11
Casd1	1.33942675102485e-18	0.114769465260884	0.639	0.494	4.32433926568372e-14	Casd1
Mgam	1.34087436922654e-18	-0.183308527578498	0.718	0.643	4.32901290104789e-14	Mgam
Wdfy2	1.34427600546766e-18	0.158050103619045	0.63	0.482	4.33999508365234e-14	Wdfy2
Dcakd	1.3475920652613e-18	-0.30890397115539	0.47	0.418	4.35070098269612e-14	Dcakd
Yy1	1.35082015660004e-18	0.215901931862955	0.625	0.469	4.36112287558324e-14	Yy1
Lims1	1.3861439514573e-18	0.17174716120823	0.426	0.302	4.47516574727991e-14	Lims1
Igfbp1	1.40198240793131e-18	0.0924970472115481	0.301	0.196	4.52630020400624e-14	Igfbp1
Rnf185	1.40535325003224e-18	-0.115620910151154	0.467	0.369	4.5371829677291e-14	Rnf185
Gm37240	1.41222734188447e-18	0.159676040635304	0.493	0.354	4.55937597327401e-14	Gm37240
Glo1	1.43533563633999e-18	-0.287527351254513	0.509	0.445	4.63398110192366e-14	Glo1
Id2	1.43800856810891e-18	-0.0772993236812853	0.815	0.698	4.6426106621396e-14	Id2
Clk1	1.44293628904558e-18	-0.24317405435396	0.878	0.831	4.65851980918366e-14	Clk1
Atm	1.44719143298309e-18	-0.388306553215482	0.38	0.334	4.6722575413859e-14	Atm
Hsd3b2	1.45532700245514e-18	0.218000041454475	0.762	0.602	4.69852322742642e-14	Hsd3b2
Micu1	1.47830866252482e-18	0.166249303331529	0.45	0.32	4.77271951696139e-14	Micu1
Mtpn	1.48594650227709e-18	-0.0506645375459438	0.385	0.285	4.79737828260158e-14	Mtpn
Msrb1	1.48916915306064e-18	-0.373296965630363	0.423	0.372	4.80778261065628e-14	Msrb1
Sh3bp2	1.51360708746382e-18	-0.142488684336952	0.278	0.197	4.88668048187695e-14	Sh3bp2
Nptn	1.51421710538834e-18	-0.0159087538862802	0.524	0.415	4.88864992474627e-14	Nptn
Baiap2	1.53980658609667e-18	-0.376915466845647	0.427	0.383	4.97126556321311e-14	Baiap2
Dcun1d4	1.54879244445887e-18	-0.0257934895119163	0.479	0.362	5.00027640693547e-14	Dcun1d4
Rab3gap2	1.57104496314326e-18	-0.132078953018626	0.451	0.359	5.07211866350802e-14	Rab3gap2
Cntrl	1.57835861264018e-18	0.0890760102681862	0.54	0.406	5.09573078090881e-14	Cntrl
Tbc1d2b	1.5815690624214e-18	0.0448760682277168	0.468	0.351	5.10609571802749e-14	Tbc1d2b
Gcn1	1.58999569510855e-18	-0.185974746766102	0.447	0.365	5.13330110165795e-14	Gcn1
4931406P16Rik	1.60312543606172e-18	0.0101660986107356	0.559	0.437	5.17569047032526e-14	4931406P16Rik
Mrtfa	1.61672985319067e-18	0.256880365993811	0.678	0.512	5.21961233102609e-14	Mrtfa
Colec12	1.61819205573879e-18	-0.358175248914701	0.774	0.738	5.22433305195268e-14	Colec12
Edrf1	1.63651451510059e-18	-0.0511027320752983	0.517	0.406	5.28348711200227e-14	Edrf1
Snx27	1.66386483488606e-18	-0.0935618289136109	0.466	0.362	5.37178761942965e-14	Snx27
Akap8	1.66746325608506e-18	-0.317757749659468	0.467	0.404	5.38340512227061e-14	Akap8
Zfand5	1.67807160845497e-18	-0.105940369784051	0.66	0.553	5.41765418789686e-14	Zfand5
Kcnk5	1.69336890445442e-18	-1.17314429070286	0.229	0.318	5.4670415080311e-14	Kcnk5
Invs	1.70517984954038e-18	-0.120777323429438	0.454	0.356	5.50517314424113e-14	Invs
Zfyve16	1.70707200331593e-18	0.0837353828237095	0.321	0.214	5.51128196270548e-14	Zfyve16
Echdc3	1.71836586466944e-18	0.100281921090696	0.56	0.426	5.54774419408529e-14	Echdc3
Afm	1.72153002444151e-18	-0.311827825914312	0.801	0.743	5.55795968390942e-14	Afm
Hmgcl	1.74524868530408e-18	-0.271742293146228	0.557	0.483	5.63453538050423e-14	Hmgcl
Selenbp2	1.75740544549277e-18	0.324298583366932	0.754	0.588	5.67378348077342e-14	Selenbp2
Sh3bp4	1.75921306649918e-18	0.93158213034452	0.14	0.054	5.67961938519261e-14	Sh3bp4
Wipi1	1.7697338286643e-18	-0.0317915568916196	0.322	0.228	5.71358566584269e-14	Wipi1
Lgals8	1.77706886678111e-18	-0.17275776182842	0.688	0.606	5.73726683640281e-14	Lgals8
4930523C07Rik	1.78079737442526e-18	0.132226097798047	0.358	0.242	5.74930432333195e-14	4930523C07Rik
Ppme1	1.79774907928902e-18	-0.29803640670542	0.43	0.365	5.8040329024846e-14	Ppme1
Nucks1	1.80743399102696e-18	-0.0542146996369844	0.556	0.446	5.83530064003055e-14	Nucks1
Gm29571	1.82058630964296e-18	0.0274598993527337	0.556	0.431	5.87776290068231e-14	Gm29571
Atxn10	1.82953575216684e-18	0.24580804963161	0.646	0.489	5.90665617587064e-14	Atxn10
Ercc5	1.84870976975246e-18	-0.134821825344514	0.484	0.389	5.96855949164583e-14	Ercc5
Ipmk	1.8678434944499e-18	0.358068866876209	0.532	0.366	6.03033272183151e-14	Ipmk
Lrp5	1.87876590762808e-18	-0.378118159249319	0.487	0.464	6.06559573277725e-14	Lrp5
Dnm1l	1.89788887056292e-18	-0.0851781816650948	0.658	0.549	6.1273342186124e-14	Dnm1l
Tanc2	1.9520921445344e-18	-0.142254394849041	0.52	0.431	6.30232948862931e-14	Tanc2
Psma1	1.9591651526469e-18	-0.425385261168973	0.383	0.335	6.3251646953205e-14	Psma1
Rhoa	1.997201158843e-18	0.164313737241805	0.675	0.522	6.44796394132462e-14	Rhoa
Ccdc25	2.00361418300357e-18	0.280603879277609	0.39	0.254	6.46866838982701e-14	Ccdc25
Ctcf	2.01336065218492e-18	-0.205126557443936	0.494	0.412	6.50013486557902e-14	Ctcf
Slc22a18	2.01707183537294e-18	0.0688832826742248	0.443	0.317	6.51211642050155e-14	Slc22a18
Rheb	2.01774424273843e-18	-0.0117596962786242	0.506	0.391	6.51428728768101e-14	Rheb
Rsf1	2.01788192774366e-18	-0.0592765688227094	0.748	0.642	6.51473180372042e-14	Rsf1
Eml5	2.03183175844236e-18	0.0326883167477175	0.489	0.368	6.55976883213115e-14	Eml5
Ppp2cb	2.04447710509818e-18	-0.00426623397445303	0.325	0.225	6.60059433380946e-14	Ppp2cb
Sarnp	2.05472475797201e-18	-0.186107843576669	0.607	0.526	6.63367888111265e-14	Sarnp
9930021J03Rik	2.05881850243052e-18	-0.255043395469208	0.742	0.691	6.64689553509692e-14	9930021J03Rik
Eif2ak1	2.09716369501367e-18	0.0288817190140545	0.427	0.312	6.77069298935165e-14	Eif2ak1
Rbm12b2	2.10633393575007e-18	0.0711065576993697	0.321	0.217	6.80029911156909e-14	Rbm12b2
Med17	2.14964935923408e-18	-0.185161380216487	0.347	0.267	6.94014295628722e-14	Med17
Usp12	2.2028414836178e-18	0.205386340677613	0.417	0.286	7.11187372986005e-14	Usp12
Tapt1	2.20399663009027e-18	0.0759139916452725	0.689	0.55	7.11560312024643e-14	Tapt1
Iigp1	2.20524055862947e-18	0.355979538635585	0.775	0.612	7.11961914353525e-14	Iigp1
Fam168b	2.21630575282396e-18	0.0390751424273199	0.371	0.26	7.15534312299215e-14	Fam168b
Sik2	2.23232229673358e-18	-0.238839018748703	0.569	0.501	7.20705253500435e-14	Sik2
Cdh18	2.2362666605895e-18	0.38568427723953	0.593	0.423	7.2197869137132e-14	Cdh18
Hyou1	2.27236680915107e-18	-0.33657342116752	0.383	0.325	7.33633624334422e-14	Hyou1
Trmt1l	2.2952282738168e-18	-0.175743318898723	0.678	0.589	7.41014448201753e-14	Trmt1l
Snrpa	2.30966940516545e-18	-0.228970796224398	0.332	0.25	7.45676767457664e-14	Snrpa
Nemf	2.36681734878534e-18	-0.0407254427257746	0.713	0.598	7.64126981055348e-14	Nemf
Cnot3	2.40271897191362e-18	-0.47290976894637	0.434	0.41	7.75717820082314e-14	Cnot3
Chd1	2.43172714035349e-18	-0.113962933265425	0.742	0.645	7.85083107263124e-14	Chd1
Tmem59	2.43316050118627e-18	-0.103681260645478	0.4	0.303	7.85545867807986e-14	Tmem59
Pi4ka	2.43352649978409e-18	-0.215356483199418	0.58	0.498	7.85664030455294e-14	Pi4ka
Scaf1	2.43418012413526e-18	-0.345641926642047	0.307	0.24	7.85875053077069e-14	Scaf1
Clasp1	2.44328806479825e-18	0.035330314747785	0.683	0.554	7.88815551720114e-14	Clasp1
Qrich1	2.4515979943019e-18	-0.118500530982614	0.774	0.678	7.91498412460368e-14	Qrich1
Tgfbr1	2.45746611700026e-18	0.206005020159062	0.722	0.563	7.93392935873534e-14	Tgfbr1
Fxr1	2.45759460947715e-18	-0.0235765511604367	0.791	0.676	7.93434419669697e-14	Fxr1
Atg14	2.46228124999616e-18	0.11669728950488	0.407	0.283	7.9494750156126e-14	Atg14
Usp37	2.46835566741832e-18	-0.241895061440643	0.476	0.405	7.96908627226004e-14	Usp37
Gm47283	2.56415934925319e-18	-0.091369406755675	0.471	0.375	8.27838845906391e-14	Gm47283
Nploc4	2.58166573520187e-18	-0.0723596003553005	0.703	0.602	8.33490782609923e-14	Nploc4
Eny2	2.58425225200642e-18	-0.275599718780345	0.408	0.335	8.34325839560273e-14	Eny2
Hmces	2.59974875217547e-18	0.191305358565797	0.377	0.249	8.39328884639852e-14	Hmces
Cdadc1	2.63088763909226e-18	-0.129684912276565	0.46	0.37	8.49382074280936e-14	Cdadc1
Ankrd13c	2.66150587932329e-18	-0.206869469283065	0.696	0.618	8.59267173139523e-14	Ankrd13c
Cyp4v3	2.66436881866609e-18	-0.539032258775828	0.46	0.446	8.60191473106347e-14	Cyp4v3
Dlat	2.67106525515436e-18	-0.537361157594839	0.47	0.451	8.62353417626584e-14	Dlat
Nfe2l1	2.69930115495478e-18	0.245447168669524	0.381	0.249	8.7146937787715e-14	Nfe2l1
Spen	2.75166173186152e-18	-0.0159290190432262	0.735	0.607	8.88373990131492e-14	Spen
Ddx19b	2.75743749019937e-18	0.195410199452777	0.381	0.254	8.90238693710867e-14	Ddx19b
Gm12536	2.78347849081402e-18	0.421310014534606	0.189	0.098	8.98646030759307e-14	Gm12536
Exph5	2.79565851196248e-18	-0.118581236278403	0.532	0.432	9.02578350587088e-14	Exph5
Inpp4a	2.81290438478682e-18	0.255736325725789	0.758	0.595	9.08146180628424e-14	Inpp4a
Gfod2	2.82060415223501e-18	0.113315836959638	0.484	0.351	9.10632050549073e-14	Gfod2
Ythdf2	2.82084517286195e-18	0.00161876786200343	0.476	0.366	9.10709864058481e-14	Ythdf2
Rai14	2.86426410689094e-18	0.346282388167339	0.887	0.759	9.24727666909741e-14	Rai14
Mettl6	2.87193368777814e-18	-0.0989216763535976	0.307	0.216	9.27203791099174e-14	Mettl6
Atl2	2.87612078696032e-18	-0.200309410105951	0.779	0.706	9.2855559607014e-14	Atl2
Masp1	2.88361431397452e-18	-0.221104359032171	0.725	0.654	9.30974881266674e-14	Masp1
Slc17a4	2.8861413375384e-18	-0.832202800022614	0.292	0.323	9.31790730824272e-14	Slc17a4
Eif2ak4	2.9045328411522e-18	-0.0185550610689738	0.444	0.332	9.37728427765987e-14	Eif2ak4
Phf12	2.94458898877822e-18	-0.130216997183785	0.698	0.604	9.5066055502705e-14	Phf12
AC149090.1	2.96874660696386e-18	-0.276855303506043	0.94	0.913	9.58459842058281e-14	AC149090.1
Fbxo9	2.99079376153086e-18	-0.360638115190603	0.577	0.535	9.65577765910239e-14	Fbxo9
Khdrbs3	3.00778060810135e-18	0.445600912023433	0.341	0.207	9.7106196932552e-14	Khdrbs3
Prxl2c	3.00921977721981e-18	0.145582261195851	0.42	0.294	9.71526605075416e-14	Prxl2c
Zfp110	3.00986826216926e-18	-0.390395977879991	0.378	0.326	9.71735968441346e-14	Zfp110
Leng8	3.03382983427329e-18	-0.528490228816206	0.45	0.436	9.79471961995131e-14	Leng8
Tead3	3.03653831026862e-18	-0.195613483652079	0.242	0.169	9.80346393470224e-14	Tead3
Dedd	3.04235990346205e-18	0.0464223835359653	0.418	0.299	9.82225894832722e-14	Dedd
Gripap1	3.06652360456939e-18	-0.169874779789822	0.536	0.44	9.90027145735228e-14	Gripap1
Dek	3.08671754940207e-18	-0.19869008421923	0.315	0.24	9.96546760824459e-14	Dek
S100pbp	3.11754373594801e-18	0.0275337365326264	0.557	0.429	1.00649899515081e-13	S100pbp
Ugt3a2	3.13963420404739e-18	-0.286923631974118	0.559	0.512	1.0136309027767e-13	Ugt3a2
Wdr11	3.16160253353402e-18	0.228399514896379	0.5	0.357	1.02072337795146e-13	Wdr11
Habp2	3.16292059776395e-18	-0.261123582497848	0.586	0.528	1.02114891498809e-13	Habp2
Ppp4r3b	3.16423334652728e-18	-0.136147385507458	0.708	0.618	1.02157273592633e-13	Ppp4r3b
Rnpc3	3.17294953426212e-18	0.0202855981001822	0.629	0.504	1.02438675713653e-13	Rnpc3
Pnn	3.2142211605563e-18	-0.166004620144319	0.597	0.511	1.0377113016856e-13	Pnn
Adtrp	3.22823173223334e-18	0.372365948886455	0.86	0.724	1.04223461475153e-13	Adtrp
Car8	3.23193519437119e-18	-0.339886872352126	0.458	0.403	1.04343027750274e-13	Car8
Dtnbp1	3.25595031334079e-18	0.120695360095699	0.615	0.469	1.05118355866207e-13	Dtnbp1
Slco1a4	3.26164591271157e-18	-0.515623472293596	0.471	0.455	1.05302238291893e-13	Slco1a4
Pkig	3.30637545259092e-18	0.36578409305975	0.437	0.289	1.06746331486898e-13	Pkig
Slc25a42	3.31198619723243e-18	-0.204605605991525	0.562	0.491	1.06927474377649e-13	Slc25a42
Anp32a	3.34061631592617e-18	-0.0999532033670426	0.529	0.43	1.07851797759676e-13	Anp32a
Impad1	3.34759816335447e-18	0.285403957142377	0.324	0.203	1.08077206703899e-13	Impad1
Tmem41b	3.34829895806643e-18	-0.384987781706218	0.424	0.387	1.08099831861175e-13	Tmem41b
Eml4	3.35095472825212e-18	0.217377701742217	0.787	0.631	1.0818557340162e-13	Eml4
Sec11a	3.35579443888571e-18	-0.198530999170846	0.464	0.384	1.08341823459425e-13	Sec11a
Cd302	3.35635160137935e-18	0.122974359454832	0.759	0.614	1.08359811450532e-13	Cd302
Optn	3.36534952534814e-18	-0.25395883690196	0.785	0.739	1.08650309425865e-13	Optn
Trp53bp2	3.37025499087116e-18	-0.0545962885327699	0.453	0.344	1.08808682380275e-13	Trp53bp2
Hdgfl2	3.3866949463818e-18	0.178921108678771	0.344	0.225	1.09339446343937e-13	Hdgfl2
Sec61a2	3.39830911135468e-18	-0.244598067205989	0.444	0.37	1.09714409660086e-13	Sec61a2
Pir	3.43777016805919e-18	0.205296569684421	0.507	0.361	1.10988409875791e-13	Pir
Zfp266	3.44515007886252e-18	0.244158818070523	0.489	0.346	1.11226670296076e-13	Zfp266
Prdx6	3.60911802472241e-18	-0.143001745409275	0.54	0.457	1.16520375428163e-13	Prdx6
Ccdc186	3.69156063342792e-18	-0.142580835082637	0.297	0.217	1.1918203505022e-13	Ccdc186
Sema4a	3.69273909337694e-18	-0.398860732574901	0.444	0.398	1.19220081629675e-13	Sema4a
Ganc	3.70364587539897e-18	-0.196716649448382	0.501	0.418	1.19572207087256e-13	Ganc
Appl1	3.72014067689511e-18	-0.16619188203595	0.377	0.295	1.20104741753559e-13	Appl1
Mycbp2	3.73729329952245e-18	-0.0893100219115566	0.835	0.742	1.20658514175082e-13	Mycbp2
Os9	3.7679347770188e-18	-0.118006142100428	0.377	0.289	1.21647774276052e-13	Os9
Gpd1	3.77591651233078e-18	-1.00845699262444	0.215	0.262	1.21905464600599e-13	Gpd1
Trim14	3.81829714352831e-18	-0.325463950623955	0.476	0.425	1.23273723278811e-13	Trim14
Ehmt2	3.95872271788841e-18	-0.134247459858807	0.368	0.275	1.27807362947027e-13	Ehmt2
Tmem259	3.98481032764179e-18	-0.425094509062922	0.486	0.446	1.28649601427915e-13	Tmem259
Fam76b	3.99518988310667e-18	-0.138851851165205	0.438	0.344	1.28984705376099e-13	Fam76b
Edem3	4.00424074125496e-18	-0.263931290288868	0.513	0.447	1.29276912331417e-13	Edem3
Lars	4.01391467870314e-18	-0.218937866571778	0.519	0.444	1.29589235401931e-13	Lars
Dmtf1	4.07384207496402e-18	-0.124234408182943	0.526	0.431	1.31523991390213e-13	Dmtf1
Abcf1	4.11192829677098e-18	0.000815853530514055	0.393	0.29	1.32753605061251e-13	Abcf1
Acat1	4.16763921717611e-18	-0.0801110381503412	0.804	0.697	1.34552232126531e-13	Acat1
Drg1	4.18932059063804e-18	-0.194568656387473	0.468	0.391	1.35252215268749e-13	Drg1
Calu	4.19896937049874e-18	-0.365968658565915	0.344	0.292	1.35563726126552e-13	Calu
Akirin2	4.21000808377087e-18	-0.132335686528916	0.388	0.305	1.35920110984543e-13	Akirin2
Smyd3	4.33544716579381e-18	0.21857389590513	0.782	0.627	1.39969911747653e-13	Smyd3
Ostf1	4.39318283101224e-18	0.19762677588154	0.39	0.266	1.4183390769923e-13	Ostf1
Vcl	4.46318317587124e-18	-0.228006395158343	0.605	0.526	1.44093868833003e-13	Vcl
Washc5	4.48198157448957e-18	0.192970041641864	0.321	0.208	1.44700775132396e-13	Washc5
Tmtc2	4.50358880087247e-18	0.0862143980242756	0.728	0.58	1.45398364436168e-13	Tmtc2
Ubl3	4.52142367196454e-18	0.159018703628763	0.592	0.452	1.45974163249375e-13	Ubl3
Trappc10	4.53251620590953e-18	-0.0439774906921702	0.341	0.245	1.46332285707789e-13	Trappc10
Myef2	4.5493876221062e-18	0.137308051789501	0.542	0.401	1.46876979379699e-13	Myef2
Tmem241	4.57638478161668e-18	-0.0219254482998885	0.398	0.295	1.47748582674495e-13	Tmem241
Stim1	4.63861252891886e-18	0.223047246609987	0.691	0.534	1.49757605496145e-13	Stim1
Notch2	4.66110197754365e-18	-0.0257079996628527	0.63	0.515	1.50483677344997e-13	Notch2
Arhgef5	4.68524966752319e-18	-0.0971721430602346	0.271	0.19	1.51263285515986e-13	Arhgef5
Srsf11	4.72743869123956e-18	-0.103988220234069	0.917	0.835	1.52625358146669e-13	Srsf11
Rab5a	4.73179050926126e-18	-0.142797007350349	0.476	0.386	1.527658565915e-13	Rab5a
Pdia6	4.73719185992102e-18	-0.541982108596903	0.319	0.296	1.5294023919755e-13	Pdia6
Usp7	4.76990734178934e-18	-0.118077437506939	0.6	0.503	1.53996458529669e-13	Usp7
Creb3l2	4.78615731576567e-18	0.0272150699091662	0.632	0.504	1.54521088939495e-13	Creb3l2
Cyp2j9	4.88323737608352e-18	0.255146732864632	0.534	0.381	1.57655318686856e-13	Cyp2j9
Psmd2	4.9433745168905e-18	-0.19985717086346	0.318	0.239	1.5959684627781e-13	Psmd2
Ikbkb	5.05875635506961e-18	-0.158896248914632	0.543	0.45	1.63321948923422e-13	Ikbkb
Apc	5.08362811307129e-18	0.118842571164493	0.703	0.561	1.64124933630507e-13	Apc
Lrrc58	5.08673904856414e-18	0.0345897498627746	0.583	0.452	1.64225370182893e-13	Lrrc58
Usp10	5.09244436694388e-18	-0.181071451204134	0.553	0.467	1.64409566386783e-13	Usp10
Nr0b2	5.12732423935086e-18	-0.67992238106391	0.345	0.319	1.65535663067443e-13	Nr0b2
Hnrnph1	5.13689252411384e-18	-0.192287455158032	0.838	0.773	1.65844575141015e-13	Hnrnph1
Ank	5.15317537433977e-18	0.163134092341425	0.628	0.479	1.6637026696056e-13	Ank
Pacsin2	5.16795377994494e-18	-0.0538268313635632	0.547	0.435	1.66847387785523e-13	Pacsin2
Wdr33	5.23054714238475e-18	-0.154689718616659	0.828	0.756	1.68868214491892e-13	Wdr33
Hykk	5.30295243872799e-18	-0.169766084934594	0.841	0.771	1.71205819484333e-13	Hykk
Khdrbs1	5.32217481957405e-18	-0.0300046074614214	0.54	0.428	1.71826414049948e-13	Khdrbs1
Gnas	5.3591407734394e-18	-0.0516319327887129	0.602	0.487	1.73019859870491e-13	Gnas
Lgals9	5.40650946301939e-18	-0.256070770311926	0.681	0.614	1.74549158013581e-13	Lgals9
Adnp	5.58427088114705e-18	0.0894766382299703	0.685	0.544	1.80288185397833e-13	Adnp
Prkaa1	5.63201213895454e-18	-0.142108904174388	0.264	0.188	1.81829511906147e-13	Prkaa1
Dnaja2	5.69000571619379e-18	-0.176720196718327	0.493	0.415	1.83701834547316e-13	Dnaja2
Aars	5.72558408350048e-18	-0.124798988304453	0.593	0.497	1.84850482135813e-13	Aars
Snx19	5.73853554900999e-18	0.236848009583511	0.301	0.189	1.85268620199788e-13	Snx19
Gm49431	5.81134782752298e-18	-0.391898068807447	0.456	0.425	1.87619364611579e-13	Gm49431
Kcnk10	5.81556415479861e-18	0.706102139302096	0.189	0.088	1.87755488737673e-13	Kcnk10
Grpel2	5.92641345037095e-18	-0.0992390732417578	0.378	0.29	1.91334258245226e-13	Grpel2
Ncoa3	5.93018891933172e-18	0.253119469254863	0.672	0.512	1.91456149260625e-13	Ncoa3
Araf	5.94284855749911e-18	-0.373042267231577	0.476	0.427	1.91864865678859e-13	Araf
Tram1	5.94437841636301e-18	-0.276187329272385	0.477	0.414	1.9191425717228e-13	Tram1
Mapk14	5.95148157239693e-18	-0.208832508297444	0.777	0.703	1.92143582564835e-13	Mapk14
Gfod1	6.07280647332409e-18	0.171557197793071	0.328	0.212	1.96060556991268e-13	Gfod1
Acyp2	6.08321744480866e-18	0.456906342156586	0.37	0.229	1.96396675205647e-13	Acyp2
Bdh1	6.12043434346054e-18	-0.363234034067909	0.497	0.46	1.97598222778624e-13	Bdh1
Mpp4	6.17774957235016e-18	0.578211601091018	0.378	0.233	1.99448644943325e-13	Mpp4
Wipf2	6.19819854633566e-18	0.00264739152073282	0.533	0.415	2.00108840068447e-13	Wipf2
Ctps2	6.22771635739224e-18	0.166032239599944	0.312	0.203	2.01061822598409e-13	Ctps2
Ppm1k	6.2369941464914e-18	-0.183270873533278	0.547	0.469	2.01361356019475e-13	Ppm1k
Ifrd1	6.29046528294582e-18	-0.323153042079102	0.623	0.569	2.03087671659906e-13	Ifrd1
Fdx1	6.2937395343821e-18	-0.0851971887257723	0.418	0.32	2.03193380867526e-13	Fdx1
Sf3b2	6.30094031555885e-18	-0.430538377913659	0.357	0.305	2.03425858087818e-13	Sf3b2
Camk2g	6.31725005025873e-18	-0.0331198397786095	0.431	0.325	2.03952417872603e-13	Camk2g
Papss2	6.41394717516443e-18	-0.257896905854333	0.622	0.558	2.07074284550184e-13	Papss2
Banp	6.49648517954338e-18	-0.0262729764949812	0.489	0.376	2.09739024021558e-13	Banp
Nr1h3	6.53253465290192e-18	0.196233453900636	0.443	0.311	2.10902881268939e-13	Nr1h3
Miga2	6.54480187224115e-18	-0.73015813270167	0.361	0.395	2.11298928445305e-13	Miga2
Afg1l	6.54952824789446e-18	0.169179676567361	0.549	0.41	2.11451519483273e-13	Afg1l
Clec16a	6.60385567488847e-18	0.106766054512593	0.529	0.395	2.13205480463774e-13	Clec16a
2610035D17Rik	6.60517325910231e-18	0.38123240000194	0.377	0.239	2.13248018670118e-13	2610035D17Rik
Sgk3	6.64668672612939e-18	0.131549563754383	0.577	0.437	2.14588280953087e-13	Sgk3
Atf1	6.66695528029781e-18	0.132911887577728	0.663	0.517	2.15242651224415e-13	Atf1
Rmnd5a	6.67520714422987e-18	-0.116845860441699	0.808	0.721	2.15509062651461e-13	Rmnd5a
Prr14	6.70379663609747e-18	-0.336661785794545	0.418	0.362	2.16432074396407e-13	Prr14
Apoc1	6.7593455455972e-18	-0.342734906325347	0.768	0.73	2.18225470939606e-13	Apoc1
Arhgef37	6.77246663113446e-18	-0.366233102011271	0.294	0.244	2.18649085186176e-13	Arhgef37
Supt5	6.78223663813025e-18	-0.304152587992788	0.501	0.431	2.18964509862035e-13	Supt5
Ell	6.78297909052646e-18	0.0318634298367587	0.709	0.575	2.18988479937647e-13	Ell
Mtmr1	6.86973839986464e-18	0.0782563754418889	0.487	0.363	2.2178950423963e-13	Mtmr1
Aasdhppt	6.87805562771896e-18	0.106429781923562	0.311	0.206	2.22058025940907e-13	Aasdhppt
Arhgef18	6.89261732983214e-18	-0.138101533208207	0.547	0.457	2.22528150493631e-13	Arhgef18
Naa50	6.94413677225113e-18	-0.1312762967675	0.441	0.352	2.24191455692128e-13	Naa50
Rnf216	7.03923538009601e-18	0.107118821878471	0.748	0.606	2.272617142464e-13	Rnf216
Rcor3	7.18018868781572e-18	-0.0760675697675109	0.556	0.45	2.3181239178613e-13	Rcor3
B3gat3	7.31659813735799e-18	-0.216169009323353	0.39	0.312	2.36216370864603e-13	B3gat3
Eif3a	7.36351524985097e-18	-0.0790499876458218	0.739	0.632	2.37731089841438e-13	Eif3a
Ppfibp1	7.5039356711751e-18	-0.257392337439971	0.681	0.614	2.42264563143888e-13	Ppfibp1
Bnip2	7.51191852055106e-18	-0.115985987729371	0.479	0.384	2.42522289435991e-13	Bnip2
Acox3	7.58444151576536e-18	0.123633499903313	0.281	0.181	2.44863694336485e-13	Acox3
Abhd17b	7.61615355233694e-18	0.336595839723473	0.738	0.573	2.45887517437198e-13	Abhd17b
Hmgxb3	7.70838555288348e-18	-0.20568901249718	0.397	0.322	2.48865227574843e-13	Hmgxb3
Magi3	7.89859917334498e-18	0.265882720461283	0.951	0.87	2.55006274311443e-13	Magi3
Atg10	7.91077125932492e-18	0.211097753767863	0.497	0.358	2.55399250107305e-13	Atg10
Cltc	7.92466904700606e-18	-0.0276863652216072	0.778	0.664	2.55847940182591e-13	Cltc
Rapgef1	7.96992256148336e-18	-0.117645278720108	0.536	0.453	2.5730894989749e-13	Rapgef1
Fbxo34	8.13988534592615e-18	-0.217337299791134	0.622	0.541	2.62796198393226e-13	Fbxo34
Afg3l1	8.16802736923201e-18	-0.0187371267398273	0.383	0.279	2.63704763615656e-13	Afg3l1
Dennd5a	8.2308338713398e-18	0.105242197214439	0.529	0.397	2.65732471536205e-13	Dennd5a
Tent4b	8.42501363739905e-18	-0.217968582791888	0.761	0.697	2.72001565283428e-13	Tent4b
Ccz1	8.48132002338244e-18	-0.156828936553562	0.447	0.357	2.73819416954902e-13	Ccz1
Ctdspl2	8.54286086614364e-18	-0.107838783220375	0.645	0.541	2.75806263063447e-13	Ctdspl2
Herc1	8.59534246809499e-18	-0.113339348266489	0.865	0.783	2.77500631582447e-13	Herc1
Ttc33	8.6693650776818e-18	0.324837727009243	0.269	0.163	2.79890451532957e-13	Ttc33
Supt16	8.72329772231242e-18	-0.0261723700561159	0.574	0.459	2.81631666964857e-13	Supt16
Ppil4	8.7404423320567e-18	0.0813744593240269	0.473	0.351	2.82185180690451e-13	Ppil4
Cir1	8.75241724121428e-18	-0.052049786706744	0.394	0.296	2.82571790632603e-13	Cir1
Psen1	8.80492814972434e-18	0.230514834009443	0.397	0.269	2.8426710531385e-13	Psen1
Hebp1	8.88001112267384e-18	-0.218092560999303	0.638	0.565	2.86691159095525e-13	Hebp1
Hira	8.99257391111626e-18	-0.270626040213178	0.56	0.503	2.90325248720388e-13	Hira
Armc8	9.0877167327021e-18	-0.134478341461261	0.391	0.308	2.93396934715287e-13	Armc8
Amy1	9.0993861462987e-18	-0.404723391554952	0.457	0.426	2.93773681733253e-13	Amy1
Lats2	9.17738350320553e-18	0.130764537821021	0.388	0.275	2.96291826400991e-13	Lats2
Man2a1	9.45456463101261e-18	-0.28565410996532	0.964	0.939	3.05240619112242e-13	Man2a1
Zfp740	9.46049103047216e-18	-0.340956304951005	0.454	0.399	3.05431952918794e-13	Zfp740
Pisd	9.49842338917044e-18	0.248726580589874	0.377	0.251	3.06656599119368e-13	Pisd
Amn1	9.53274081526271e-18	-0.336847846583956	0.572	0.511	3.07764537220757e-13	Amn1
Kpna6	9.55022130490742e-18	-0.114490085652761	0.411	0.322	3.08328894828936e-13	Kpna6
Serpina1e	9.6066390551761e-18	0.271321828358918	0.861	0.72	3.10150341896361e-13	Serpina1e
Zfp445	9.65775977455509e-18	0.277382415904851	0.884	0.751	3.11800774321511e-13	Zfp445
Myo10	9.70167356933637e-18	0.047854247970777	0.745	0.608	3.13218531186025e-13	Myo10
Mccc2	9.70250819780786e-18	0.0185532211138274	0.566	0.446	3.13245477166227e-13	Mccc2
Tor1aip2	9.72243272716142e-18	0.045154590166852	0.741	0.606	3.13888740596406e-13	Tor1aip2
Bbx	9.88181226091099e-18	0.16105903476212	0.678	0.53	3.19034308843511e-13	Bbx
Gm36251	9.9279797058729e-18	0.19103349021565	0.433	0.305	3.20524824804107e-13	Gm36251
Prrc1	1.00741496105265e-17	-0.20355957373003	0.374	0.299	3.25243920175848e-13	Prrc1
Kdm5a	1.00905974644787e-17	-0.170338926896538	0.797	0.732	3.25774939140694e-13	Kdm5a
Mblac2	1.02226529164005e-17	0.216452965619312	0.384	0.258	3.30038349405991e-13	Mblac2
Usp14	1.02386278118315e-17	-0.217304080354098	0.519	0.443	3.3055409890498e-13	Usp14
H2-K1	1.02585699938982e-17	-0.33210883014185	0.675	0.633	3.31197932253005e-13	H2-K1
Pde9a	1.02739740258072e-17	-0.10163979974353	0.426	0.334	3.31695251423186e-13	Pde9a
3110082I17Rik	1.03828944444797e-17	0.223360647739646	0.421	0.291	3.35211747140028e-13	3110082I17Rik
Pcnp	1.04067965495134e-17	-0.0044964815038866	0.476	0.363	3.3598342660104e-13	Pcnp
Anapc1	1.04412132974532e-17	-0.0545855041030364	0.619	0.513	3.37094571308277e-13	Anapc1
Dync1li2	1.04505114192333e-17	-0.107207741845869	0.36	0.27	3.37394761169948e-13	Dync1li2
Gorasp2	1.04988919603405e-17	-0.288360016809033	0.461	0.406	3.38956726939594e-13	Gorasp2
Slc10a2	1.05272981601871e-17	0.386282193966345	0.304	0.181	3.3987382110164e-13	Slc10a2
Tfcp2	1.05713719615136e-17	-0.0567953267231938	0.451	0.349	3.41296743777465e-13	Tfcp2
Rab3gap1	1.06670226887509e-17	0.0940449013278133	0.754	0.61	3.44384827506324e-13	Rab3gap1
Eed	1.07350498241632e-17	0.0231034083153266	0.497	0.378	3.4658108357311e-13	Eed
Ndfip2	1.0797124496061e-17	0.0642526030794516	0.494	0.367	3.48585164355328e-13	Ndfip2
Kif1c	1.08457428429052e-17	-0.0657794981419813	0.507	0.397	3.50154807683194e-13	Kif1c
Zfp780b	1.09038841512246e-17	-0.0695356119272235	0.383	0.285	3.52031899822286e-13	Zfp780b
Akap10	1.09570367751773e-17	-0.159392150585923	0.615	0.527	3.53747932286599e-13	Akap10
Ptms	1.09689231369832e-17	-0.421116366475034	0.55	0.517	3.54131683477503e-13	Ptms
Kif16b	1.10376236532201e-17	0.168014612129553	0.648	0.497	3.5634967964421e-13	Kif16b
Cox5a	1.11671396050878e-17	0.0380609644901635	0.307	0.207	3.60531102150259e-13	Cox5a
Med14	1.12303963740182e-17	-0.0955736242812176	0.444	0.351	3.62573346935177e-13	Med14
Mlxipl	1.12516472069052e-17	-0.265983565217074	0.991	0.987	3.63259430074936e-13	Mlxipl
Abat	1.14828764144142e-17	0.170805917363871	0.777	0.625	3.70724665039363e-13	Abat
Macrod1	1.16516774725751e-17	0.289660215989188	0.729	0.565	3.76174407202086e-13	Macrod1
Atxn2l	1.17833342017423e-17	-0.494287699693022	0.49	0.467	3.80424944703249e-13	Atxn2l
Fbxo22	1.18086852591359e-17	-0.117267063028456	0.436	0.34	3.81243403591203e-13	Fbxo22
Sacm1l	1.18234501763098e-17	-0.229803769172841	0.544	0.477	3.81720088942162e-13	Sacm1l
G3bp1	1.18784222861861e-17	-0.100152093228427	0.59	0.482	3.83494863509519e-13	G3bp1
Rlf	1.18859782437136e-17	0.260588999982016	0.807	0.652	3.83738807598293e-13	Rlf
Arfgap2	1.20609825570675e-17	-0.292562531329475	0.405	0.336	3.89388821854925e-13	Arfgap2
Prdm10	1.21294282860726e-17	-0.271865265618418	0.417	0.348	3.91598592215854e-13	Prdm10
Upf3b	1.22010313014799e-17	-0.16304836386386	0.587	0.494	3.93910295568278e-13	Upf3b
Scyl2	1.22374212281583e-17	-0.130609754889847	0.443	0.356	3.95085144351092e-13	Scyl2
Ccny	1.22452572885336e-17	0.118963551355526	0.784	0.645	3.95338131560306e-13	Ccny
C330007P06Rik	1.22554202028903e-17	-0.0979886490890152	0.295	0.212	3.95666241250313e-13	C330007P06Rik
Lmtk2	1.24538083651505e-17	-0.0265652471471385	0.405	0.303	4.02071203068883e-13	Lmtk2
Paxbp1	1.25007470719563e-17	0.123172455355181	0.615	0.474	4.03586619218109e-13	Paxbp1
Btg1	1.25398397115684e-17	-0.190877238827202	0.332	0.249	4.04848725087987e-13	Btg1
C1rl	1.3035713960624e-17	-0.332704066000179	0.47	0.421	4.20858025218747e-13	C1rl
Stt3a	1.32470300830715e-17	-0.340204035283446	0.384	0.335	4.27680366231962e-13	Stt3a
2310001H17Rik	1.32676203806023e-17	0.11485752131372	0.534	0.399	4.28345123987744e-13	2310001H17Rik
Capza2	1.3277906965449e-17	0.0994507530526907	0.371	0.258	4.28677226379521e-13	Capza2
Gbf1	1.34145670258998e-17	-0.161803146351149	0.832	0.758	4.33089296431176e-13	Gbf1
Snx6	1.34418579642817e-17	-0.0260524043014646	0.471	0.362	4.33970384376834e-13	Snx6
Dnm2	1.34679805255603e-17	0.0386090808824384	0.648	0.522	4.34813751267714e-13	Dnm2
Tle5	1.35510993187636e-17	-0.341017982306012	0.344	0.281	4.37497241506284e-13	Tle5
Rffl	1.36293405252678e-17	0.272755711983497	0.845	0.699	4.40023258858272e-13	Rffl
Ppm1g	1.3646563309593e-17	-0.422215198357824	0.279	0.235	4.40579296450211e-13	Ppm1g
Lemd3	1.37512661287477e-17	0.00121072977188891	0.676	0.552	4.43959626966618e-13	Lemd3
Mtr	1.37790346561204e-17	-0.015777691163176	0.357	0.26	4.44856133872848e-13	Mtr
Dhdh	1.37978356197336e-17	-0.29032445941867	0.768	0.724	4.45463122983101e-13	Dhdh
Zfp869	1.38413502333074e-17	-0.185931160230536	0.351	0.267	4.46867992282328e-13	Zfp869
Gm49980	1.38964277945211e-17	0.0938138410581912	0.474	0.347	4.48646171346114e-13	Gm49980
Esr1	1.40404174598215e-17	0.328763403172754	0.673	0.507	4.53294877690336e-13	Esr1
Nek9	1.4311439817651e-17	-0.259292821155155	0.511	0.445	4.62044834512861e-13	Nek9
Rbl2	1.44536972282177e-17	-0.0336452287695738	0.53	0.42	4.66637615013008e-13	Rbl2
Itga1	1.46151566024129e-17	0.0786170576454881	0.573	0.447	4.71850330908902e-13	Itga1
Ssbp1	1.47399875877587e-17	-0.0835695412167067	0.436	0.341	4.75880499270789e-13	Ssbp1
Wdfy1	1.48000189721662e-17	-0.150386037541117	0.44	0.351	4.77818612516386e-13	Wdfy1
Tubgcp5	1.4810693261326e-17	-0.105171137706114	0.318	0.233	4.78163231941909e-13	Tubgcp5
Rps6kc1	1.48186833277615e-17	0.323525965201873	0.483	0.333	4.78421191236781e-13	Rps6kc1
Atp1b1	1.4969547244668e-17	-0.113572486565891	0.415	0.322	4.83291832794106e-13	Atp1b1
Rabggtb	1.52835554765759e-17	-0.104710486567165	0.394	0.299	4.93429588561254e-13	Rabggtb
Syvn1	1.54815266737019e-17	-0.172289405779888	0.523	0.43	4.99821088660467e-13	Syvn1
Tspan31	1.55129393168459e-17	0.0229492323771474	0.361	0.255	5.00835245844369e-13	Tspan31
Serpina3m	1.55199523326791e-17	0.146606626792649	0.375	0.26	5.01061661060543e-13	Serpina3m
Mitf	1.57054016828502e-17	0.224257999325609	0.615	0.462	5.07048893330817e-13	Mitf
Tet2	1.58224499200739e-17	0.155446456694175	0.681	0.533	5.10827795669587e-13	Tet2
Rnf146	1.61273924389738e-17	0.00471482963080239	0.415	0.31	5.20672864892268e-13	Rnf146
Pkd1	1.64190578300201e-17	-0.115927335274795	0.384	0.294	5.300892820422e-13	Pkd1
Ube2v2	1.64930337126381e-17	-0.0663394040426843	0.476	0.374	5.32477593412521e-13	Ube2v2
Scai	1.68068128914477e-17	-0.138733954140793	0.395	0.307	5.42607954200389e-13	Scai
Luc7l3	1.68177974806534e-17	0.113614611177323	0.844	0.708	5.42962591662894e-13	Luc7l3
Pdia5	1.70438162364662e-17	0.16178269910429	0.778	0.635	5.50259607194313e-13	Pdia5
Shroom1	1.71645029663126e-17	-0.575805980838152	0.446	0.459	5.54155978267403e-13	Shroom1
Vps37a	1.745663999163e-17	-0.226631880546757	0.625	0.565	5.63587622129776e-13	Vps37a
Ing4	1.74722473379252e-17	-0.636006248207977	0.272	0.25	5.64091505304917e-13	Ing4
Rad21	1.75486845243826e-17	-0.152874875835878	0.361	0.278	5.66559279869692e-13	Rad21
Gm49336	1.80991238720312e-17	0.0714798294929645	0.411	0.3	5.84330214208527e-13	Gm49336
Vrk2	1.81770191034639e-17	0.0461701217520247	0.466	0.346	5.86845061755333e-13	Vrk2
Epc2	1.82873753742772e-17	0.120400264387857	0.597	0.459	5.90407913958539e-13	Epc2
Dido1	1.83039774387907e-17	-0.327695235813547	0.691	0.656	5.90943911611359e-13	Dido1
Acvr1	1.83289979808463e-17	0.278744228414046	0.764	0.604	5.91751699811622e-13	Acvr1
Stt3b	1.8417749058048e-17	-0.180881251190472	0.543	0.463	5.94617028339078e-13	Stt3b
B3galnt2	1.8679850444516e-17	-0.0630641551823532	0.487	0.384	6.03078971601198e-13	B3galnt2
Tspan33	1.87489877513867e-17	0.352444106135868	0.186	0.1	6.05311069553518e-13	Tspan33
Zc3h18	1.8774191138125e-17	-0.0279866641137687	0.556	0.441	6.06124760894366e-13	Zc3h18
Marveld2	1.88243083760372e-17	-0.214275509004187	0.334	0.259	6.07742795920361e-13	Marveld2
Nostrin	1.88337158894075e-17	0.00922529438376207	0.377	0.272	6.08046517489522e-13	Nostrin
Xrcc4	1.90728914136294e-17	0.173677718057463	0.593	0.445	6.15768299289027e-13	Xrcc4
Kdm5d	1.9125663545117e-17	-0.110047458173484	0.587	0.49	6.17472047554103e-13	Kdm5d
Slc36a4	1.93571205216195e-17	0.441355240459735	0.166	0.082	6.24944636040485e-13	Slc36a4
Atp2c1	1.9369714924189e-17	0.0660147074381765	0.553	0.429	6.25351246327442e-13	Atp2c1
Rab3ip	1.94591920275611e-17	0.171147844925786	0.491	0.353	6.28240014609811e-13	Rab3ip
6720427I07Rik	1.94834197057736e-17	-0.0680746479052804	0.497	0.397	6.290222052009e-13	6720427I07Rik
Xxylt1	1.95312916408097e-17	0.363262969101531	0.239	0.137	6.30567750623542e-13	Xxylt1
Zfp236	1.96424874582633e-17	0.0478717874458832	0.67	0.538	6.34157707590032e-13	Zfp236
Tlk1	1.98295469448137e-17	-0.0281170258807253	0.808	0.697	6.40196923113309e-13	Tlk1
Tgfa	1.98396331011441e-17	0.309604646967039	0.377	0.247	6.40522554670436e-13	Tgfa
Cdk11b	1.99235696282443e-17	-0.0788358720893369	0.51	0.406	6.43232445447866e-13	Cdk11b
Erbb3	2.01856196633993e-17	-0.255510735954007	0.642	0.586	6.51692730832848e-13	Erbb3
Atad1	2.02670527587551e-17	-0.164416437033508	0.556	0.467	6.54321798316408e-13	Atad1
Zfp866	2.02798015338796e-17	-0.00887138272948151	0.281	0.191	6.54733392521303e-13	Zfp866
Gdi2	2.05096815532548e-17	-0.317323236864004	0.645	0.605	6.62155068946833e-13	Gdi2
Hnrnpf	2.09430874628322e-17	0.180360533589914	0.579	0.434	6.76147578737537e-13	Hnrnpf
Zdhhc18	2.12443123379281e-17	0.0593816494178552	0.357	0.255	6.85872623830008e-13	Zdhhc18
Oplah	2.13691082440517e-17	0.0798910552324577	0.235	0.146	6.89901659659209e-13	Oplah
Sco2	2.15630348971825e-17	-0.599445819715062	0.443	0.476	6.96162581655537e-13	Sco2
Atp6v1c1	2.15781317944889e-17	-0.0360560059484745	0.4	0.296	6.96649984985075e-13	Atp6v1c1
Slc17a3	2.16363068209903e-17	-0.26309976225562	0.638	0.582	6.98528165715673e-13	Slc17a3
Prkdc	2.1708538867591e-17	-0.160427546472674	0.519	0.432	7.00860177340175e-13	Prkdc
Msl2	2.18707870176363e-17	0.105548530575058	0.693	0.552	7.06098358864386e-13	Msl2
Tbk1	2.18813804840909e-17	-0.118211345639893	0.559	0.46	7.06440368928875e-13	Tbk1
Gtf3c1	2.19000917184519e-17	0.0340661743739233	0.546	0.424	7.07044461130221e-13	Gtf3c1
Eif4g2	2.21404295913938e-17	0.000701126102295502	0.691	0.566	7.14803769358148e-13	Eif4g2
Jade1	2.21429690579345e-17	-0.340639265657798	0.397	0.34	7.14885756035415e-13	Jade1
Cgn	2.21735469045099e-17	-0.0742368918036351	0.486	0.39	7.15872961812101e-13	Cgn
Hectd2	2.21951241672193e-17	0.154167568763761	0.383	0.265	7.16569583738673e-13	Hectd2
Wdr37	2.24391922847184e-17	0.180520495375996	0.643	0.493	7.24449322912134e-13	Wdr37
Zfp317	2.25156617194937e-17	0.0766023632558699	0.292	0.194	7.26918138613855e-13	Zfp317
F10	2.25247919825253e-17	-0.316189550273614	0.639	0.594	7.27212909155829e-13	F10
Osgin1	2.25871832907158e-17	0.210710582791932	0.794	0.639	7.29227212540759e-13	Osgin1
Edc3	2.27881385492013e-17	-0.240385926952748	0.562	0.489	7.35715053060965e-13	Edc3
Apbb2	2.28969571764868e-17	0.305926747440286	0.824	0.674	7.39228262442876e-13	Apbb2
Lamp1	2.33689455986013e-17	-0.103482567455685	0.334	0.246	7.54466408650841e-13	Lamp1
Tsc22d3	2.3600809347745e-17	-0.587478848266889	0.39	0.393	7.61952129791948e-13	Tsc22d3
Dhx8	2.36277476075838e-17	0.0747912117823113	0.358	0.253	7.62821831510842e-13	Dhx8
Ssbp2	2.36758098260029e-17	0.49645936034225	0.318	0.19	7.64373520232504e-13	Ssbp2
Ip6k1	2.3752339307341e-17	-0.0974775778236049	0.623	0.519	7.66844274537505e-13	Ip6k1
Gclc	2.39826040024041e-17	0.352558370933573	0.941	0.865	7.74278370217618e-13	Gclc
Crebl2	2.39868754288237e-17	0.188663053851515	0.474	0.338	7.74416273219573e-13	Crebl2
Glyr1	2.42948027917903e-17	-0.137449536336794	0.597	0.507	7.84357708132951e-13	Glyr1
Bptf	2.43083316826726e-17	-0.095319865671755	0.762	0.663	7.84794488375086e-13	Bptf
Rngtt	2.4795764011969e-17	0.19160008625766	0.696	0.542	8.0053124112642e-13	Rngtt
Cyp4a14	2.48962957502983e-17	0.680882893694841	0.275	0.148	8.03776908298382e-13	Cyp4a14
Tmem205	2.50997926102104e-17	-0.611242020007366	0.398	0.411	8.10346804420643e-13	Tmem205
Cop1	2.51340684174386e-17	-0.0396912830372951	0.785	0.678	8.11453398857006e-13	Cop1
Pim1	2.51424222917686e-17	-0.458823025475986	0.501	0.477	8.1172310368975e-13	Pim1
Gne	2.51483258972869e-17	-0.251873135333855	0.602	0.548	8.11913701593907e-13	Gne
Slc25a17	2.59166920860147e-17	0.195723232169031	0.596	0.448	8.36720403996985e-13	Slc25a17
Cand1	2.59457080983225e-17	0.0424208771629223	0.553	0.434	8.37657185954342e-13	Cand1
Map4	2.60306733161331e-17	0.202325484631613	0.711	0.56	8.40400288011357e-13	Map4
Lpin2	2.60646287397111e-17	-0.31793214529011	0.92	0.898	8.41496538861572e-13	Lpin2
Nus1	2.63572547432748e-17	-0.064045876204742	0.254	0.171	8.50943969386627e-13	Nus1
Cep85l	2.64522454171567e-17	-0.264023086332585	0.867	0.838	8.54010743292905e-13	Cep85l
Ppp3cb	2.65114868946495e-17	-0.0097296061070083	0.574	0.459	8.55923354393761e-13	Ppp3cb
Snap47	2.65154577837075e-17	-0.0534315424490048	0.368	0.274	8.56051554546996e-13	Snap47
Etl4	2.66761861767618e-17	0.306620431455197	0.807	0.654	8.61240670716754e-13	Etl4
Eif3c	2.70076383701247e-17	-0.279079953525988	0.36	0.287	8.71941604779477e-13	Eif3c
Mia2	2.71620735616071e-17	-0.211000024084546	0.97	0.94	8.76927544936485e-13	Mia2
Ptges3	2.72209601251924e-17	-0.084913677345159	0.603	0.497	8.78828697641837e-13	Ptges3
Tbc1d24	2.73294116065514e-17	-0.293037708769903	0.44	0.366	8.82330053717512e-13	Tbc1d24
Metap2	2.73578433591041e-17	-0.0657080450484199	0.437	0.336	8.83247972848675e-13	Metap2
Zfp451	2.73934078502829e-17	-0.0499568036104623	0.491	0.385	8.84396172446383e-13	Zfp451
Nfxl1	2.73943456408219e-17	-0.31986162384173	0.453	0.4	8.84426449013934e-13	Nfxl1
Ccdc6	2.75698773547217e-17	0.148491485893132	0.434	0.309	8.90093490397189e-13	Ccdc6
Cnot6	2.76350276630272e-17	-0.15725284050607	0.467	0.378	8.92196868100832e-13	Cnot6
Scamp1	2.79481642533725e-17	-0.301476752818677	0.494	0.441	9.02306482920131e-13	Scamp1
Itsn1	2.79916412073903e-17	0.38381675639564	0.768	0.611	9.03710136380596e-13	Itsn1
Cox10	2.85672953796324e-17	0.239502156019506	0.367	0.246	9.22295131331432e-13	Cox10
Neo1	2.90011199793551e-17	-0.12828251128019	0.573	0.488	9.36301158533481e-13	Neo1
Acads	2.91621894225999e-17	-0.106948101921747	0.234	0.155	9.41501285508639e-13	Acads
Id3	2.94689700339039e-17	-0.254537120526233	0.408	0.331	9.51405697544589e-13	Id3
Rtp4	2.97242488749267e-17	0.0991390126419837	0.438	0.318	9.59647374927009e-13	Rtp4
Tmem120b	2.9979527150646e-17	0.398118276690872	0.394	0.258	9.67889034058607e-13	Tmem120b
Got1	3.0123769648468e-17	-0.510162063832806	0.532	0.527	9.7254590310079e-13	Got1
Stim2	3.01617234226504e-17	0.061993150445199	0.628	0.496	9.73771240700267e-13	Stim2
Mospd2	3.05061119400935e-17	0.138660935649436	0.427	0.304	9.8488982398592e-13	Mospd2
Crp	3.08460333772189e-17	0.293371713177291	0.936	0.844	9.95864187583511e-13	Crp
Synj1	3.09259405422433e-17	-0.262962210238056	0.461	0.398	9.98443990406326e-13	Synj1
Wwc2	3.09949463097009e-17	0.209848577041495	0.616	0.466	1.00067184160869e-12	Wwc2
Pde3b	3.14622218290442e-17	-0.16286174600782	0.85	0.776	1.01575783175069e-12	Pde3b
Fbxo42	3.1754084189387e-17	-0.0779770772014192	0.509	0.405	1.02518060805436e-12	Fbxo42
Paip2	3.19393028892594e-17	-0.039444642420482	0.679	0.563	1.03116039377974e-12	Paip2
Hnrnpll	3.22688418834709e-17	-0.30095620234726	0.648	0.6	1.04179956020786e-12	Hnrnpll
Setdb1	3.23315806245398e-17	-0.296668147585323	0.606	0.543	1.04382508046327e-12	Setdb1
2810403D21Rik	3.25247409295447e-17	-0.10227232265724	0.255	0.177	1.05006126091035e-12	2810403D21Rik
Gmps	3.25669404265144e-17	-0.0847365033056813	0.504	0.407	1.05142367167002e-12	Gmps
Frmd6	3.27277052128779e-17	0.341613323161656	0.298	0.183	1.05661396279776e-12	Frmd6
Il6st	3.28170322485348e-17	0.130011220527275	0.715	0.572	1.05949788614395e-12	Il6st
Cwf19l2	3.28750008485665e-17	-0.00311046029951945	0.729	0.612	1.06136940239597e-12	Cwf19l2
Hmbox1	3.28979869602395e-17	-0.0770613649746186	0.556	0.454	1.06211150901133e-12	Hmbox1
1300017J02Rik	3.31922901784568e-17	-0.117654663504731	0.672	0.58	1.07161308841148e-12	1300017J02Rik
Tmem161b	3.32288313701003e-17	0.246685305462352	0.573	0.421	1.07279282078369e-12	Tmem161b
Hdac8	3.34498474564272e-17	0.282826052804543	0.824	0.675	1.07992832513075e-12	Hdac8
Dixdc1	3.36432902603891e-17	-0.582485946773587	0.322	0.313	1.08617362605666e-12	Dixdc1
Akap11	3.37472093661918e-17	-0.0312874810506125	0.607	0.492	1.0895286543875e-12	Akap11
Ptpn12	3.40559162053298e-17	0.228308337436683	0.741	0.584	1.09949525468907e-12	Ptpn12
Dcaf10	3.44149753171449e-17	-0.139847799038989	0.55	0.464	1.11108747811402e-12	Dcaf10
Terf2	3.45453049591643e-17	-0.20418182649188	0.355	0.275	1.11529517060662e-12	Terf2
U2af2	3.47834793133039e-17	0.0613606164158973	0.427	0.312	1.12298462963002e-12	U2af2
B2m	3.48961607734017e-17	-0.251275842928411	0.56	0.493	1.12662255056927e-12	B2m
Csnk1d	3.50058829521815e-17	0.00655155698599658	0.494	0.381	1.13016493111118e-12	Csnk1d
Slc10a7	3.54194262754552e-17	0.10343706645679	0.731	0.589	1.14351617730307e-12	Slc10a7
Smchd1	3.56294450204054e-17	-0.204524392176502	0.587	0.518	1.15029663248379e-12	Smchd1
Rab18	3.57286071901283e-17	0.0486654370595948	0.451	0.336	1.15349808313329e-12	Rab18
Echdc1	3.58321992909091e-17	-0.0156061269072613	0.607	0.5	1.156842554107e-12	Echdc1
Taf2	3.60385920380509e-17	0.10372194177627	0.511	0.377	1.16350594394847e-12	Taf2
Cxxc5	3.60715483028665e-17	0.235297227796882	0.521	0.376	1.16456993695805e-12	Cxxc5
Cyb5b	3.63775649199559e-17	-0.286058473704956	0.792	0.755	1.17444968344078e-12	Cyb5b
Tmed5	3.63843192306776e-17	-0.350349123861515	0.427	0.383	1.17466774636243e-12	Tmed5
Pon3	3.64804572719853e-17	-0.337762371114544	0.39	0.342	1.17777156302605e-12	Pon3
Sesn1	3.67421176820492e-17	0.0726136286899816	0.504	0.385	1.18621926936496e-12	Sesn1
Sun2	3.70427496914669e-17	0.169146166249581	0.417	0.291	1.19592517378901e-12	Sun2
AU040320	3.75122940098834e-17	-0.135294019646756	0.553	0.457	1.21108441210909e-12	AU040320
Gpbp1	3.75427568143004e-17	-0.175146658960286	0.751	0.675	1.21206790374969e-12	Gpbp1
Fgfr1op2	3.76488041993813e-17	-0.158571951212763	0.533	0.447	1.21549164357702e-12	Fgfr1op2
Wdr70	3.7658773525927e-17	0.206527291038562	0.542	0.398	1.21581350328455e-12	Wdr70
Emsy	3.77355829181586e-17	-0.16566335216737	0.639	0.558	1.21829329451275e-12	Emsy
Jmy	3.80627308544726e-17	-0.169715674413217	0.589	0.509	1.22885526563665e-12	Jmy
Phc2	3.81325118168419e-17	0.00248878576562106	0.506	0.391	1.23110814400674e-12	Phc2
F8	3.84102193180836e-17	0.445025735352246	0.198	0.105	1.24007393068433e-12	F8
Mcm9	3.84128476872677e-17	0.138329444711744	0.368	0.255	1.24015878758344e-12	Mcm9
Cers2	3.85862947089531e-17	-0.55998850239526	0.463	0.459	1.24575852467855e-12	Cers2
Adgrl2	3.88765447113126e-17	0.368012332303693	0.891	0.785	1.25512924600473e-12	Adgrl2
Cep162	3.9176404514771e-17	0.16414072857607	0.249	0.155	1.26481021975938e-12	Cep162
Unk	3.92193919894168e-17	0.0347897741414273	0.415	0.305	1.26619807037832e-12	Unk
Slc35f5	3.95073959369029e-17	-0.117066772001428	0.358	0.269	1.27549627782291e-12	Slc35f5
Pcbd2	3.95166825332364e-17	-0.0044351522477144	0.46	0.35	1.27579609558554e-12	Pcbd2
Syap1	3.96759565083268e-17	-0.11194937972091	0.411	0.321	1.28093825587133e-12	Syap1
Wdr41	3.97675713405614e-17	0.0168804949027981	0.35	0.245	1.28389604073002e-12	Wdr41
BC002059	3.97745186529869e-17	-0.151075360582776	0.341	0.255	1.28412033471168e-12	BC002059
Pcyt1a	4.01569952717028e-17	-0.227011588082048	0.44	0.37	1.29646859234692e-12	Pcyt1a
Lin7c	4.0499041188824e-17	-0.11443920179962	0.287	0.207	1.30751154478118e-12	Lin7c
Rnf130	4.09303883976028e-17	-0.0574297367400075	0.606	0.501	1.32143758941661e-12	Rnf130
Eya3	4.09418836007479e-17	-0.123891912183321	0.603	0.509	1.32180871205014e-12	Eya3
Actr10	4.12589743394502e-17	0.0332433610241092	0.345	0.245	1.33204598654915e-12	Actr10
Mup10	4.17217875903556e-17	0.216881992682463	0.424	0.298	1.34698791235463e-12	Mup10
Esco1	4.17576092989971e-17	-0.194487464131424	0.537	0.462	1.34814441621812e-12	Esco1
Itprid2	4.21277250067718e-17	-0.13884885603942	0.453	0.363	1.36009360184363e-12	Itprid2
Echdc2	4.21593213889789e-17	-0.234619857213828	0.854	0.801	1.36111369104318e-12	Echdc2
Nom1	4.22364328683825e-17	-0.327089280301309	0.292	0.233	1.36360323515573e-12	Nom1
Tgoln1	4.23693844762587e-17	0.176694343856825	0.377	0.256	1.36789557781601e-12	Tgoln1
Dhx32	4.25797923862929e-17	0.00634408234710859	0.288	0.204	1.37468859719147e-12	Dhx32
Dst	4.26004708793235e-17	0.172484699676387	0.699	0.55	1.37535620233896e-12	Dst
Slc30a5	4.26016593985394e-17	-0.19707900496101	0.556	0.468	1.37539457368185e-12	Slc30a5
Smc5	4.2964021459171e-17	0.0228733620823871	0.722	0.593	1.38709343280934e-12	Smc5
Hmgb1	4.30887284075718e-17	-0.588888804656254	0.378	0.377	1.39111959663846e-12	Hmgb1
Atl3	4.32336416970105e-17	-0.181586600829653	0.798	0.724	1.39579812218798e-12	Atl3
Ddx39b	4.33437268336818e-17	0.014505710593524	0.596	0.468	1.39935222082542e-12	Ddx39b
Cep295	4.33816246231364e-17	0.0467362980588748	0.364	0.26	1.40057575095796e-12	Cep295
Ythdf1	4.43989835425872e-17	0.02529309317425	0.405	0.298	1.43342118367243e-12	Ythdf1
Slc37a1	4.46440276473132e-17	0.301821060554449	0.133	0.064	1.44133243259351e-12	Slc37a1
Rnf213	4.56323689035516e-17	-0.208744738966411	0.527	0.427	1.47324103005116e-12	Rnf213
Spopl	4.58723266619624e-17	0.0638424929265086	0.605	0.479	1.48098806628146e-12	Spopl
Mnat1	4.62572094077032e-17	0.0410706243017924	0.595	0.471	1.4934140057277e-12	Mnat1
Tex10	4.62939440746172e-17	-0.0747837989710121	0.418	0.322	1.49459998444902e-12	Tex10
Ppm1a	4.67736428649682e-17	0.026121234658263	0.66	0.537	1.5100870598955e-12	Ppm1a
Eif4e2	4.70761361156046e-17	0.011503810866955	0.312	0.219	1.51985305449229e-12	Eif4e2
Arl5b	4.76974847458948e-17	-0.0501686610945692	0.397	0.306	1.53991329502122e-12	Arl5b
Cstf3	4.790148550947e-17	-0.192414309862459	0.792	0.724	1.54649945967324e-12	Cstf3
Nipsnap1	4.79558965241913e-17	-0.258586590005659	0.666	0.622	1.54825611928351e-12	Nipsnap1
C730027H18Rik	4.85064667181485e-17	-0.104335666237742	0.444	0.356	1.56603127799542e-12	C730027H18Rik
Setd1a	4.87711422257163e-17	-0.146583383681751	0.447	0.351	1.57457632675725e-12	Setd1a
Hsf2	4.95615886572958e-17	-0.490495287446862	0.476	0.479	1.60009588980079e-12	Hsf2
Med1	4.97378702844592e-17	-0.0819330123485583	0.544	0.442	1.60578714213376e-12	Med1
Madd	4.98505226287862e-17	0.0248955002018473	0.397	0.288	1.60942412307036e-12	Madd
Antxr2	5.0239022313518e-17	0.254382285422255	0.52	0.373	1.62196683539193e-12	Antxr2
Sephs2	5.0678154072497e-17	-0.288206540869085	0.493	0.445	1.63614420423057e-12	Sephs2
Hadh	5.07449042094053e-17	-0.676026297742373	0.308	0.31	1.63829923240065e-12	Hadh
Lrg1	5.1084081549523e-17	0.37006276261164	0.254	0.148	1.64924957282635e-12	Lrg1
Ctsb	5.16401172391975e-17	-0.0316234074961741	0.37	0.269	1.66720118506749e-12	Ctsb
Ptpmt1	5.18389829728842e-17	-0.605021918652616	0.289	0.288	1.67362156527957e-12	Ptpmt1
Adhfe1	5.21035641303066e-17	0.184730358546984	0.762	0.613	1.68216356794695e-12	Adhfe1
Mgmt	5.21098040836056e-17	0.351223478190584	0.712	0.549	1.68236502483921e-12	Mgmt
Ppa1	5.21540211793461e-17	0.111100379519228	0.405	0.296	1.68379257377519e-12	Ppa1
Fam107b	5.23525467436888e-17	-0.41719595418358	0.357	0.325	1.69020197161999e-12	Fam107b
Naca	5.23956799776886e-17	0.118464848247138	0.385	0.271	1.69159452807968e-12	Naca
Etnk1	5.243104615839e-17	0.207120491318121	0.672	0.519	1.69273632522362e-12	Etnk1
Sec23ip	5.27908700464073e-17	-0.0411329997468205	0.489	0.383	1.70435323944826e-12	Sec23ip
Inpp5b	5.34257270116329e-17	-0.272671347950231	0.483	0.42	1.72484959657057e-12	Inpp5b
Snrk	5.34657751777858e-17	-0.0711940583379878	0.517	0.423	1.72614255161481e-12	Snrk
C4b	5.36543806924459e-17	-0.254574466616059	0.67	0.617	1.73223168065562e-12	C4b
Hif1a	5.37633149504204e-17	-0.14300727848193	0.585	0.49	1.73574862317432e-12	Hif1a
Gna12	5.42723918915401e-17	-0.283173412771864	0.523	0.468	1.75218417221837e-12	Gna12
Srsf7	5.4696014879178e-17	-0.260594123140536	0.576	0.515	1.76586084037426e-12	Srsf7
Cacna1d	5.46967832409422e-17	0.379169378808819	0.299	0.177	1.76588564693382e-12	Cacna1d
Cramp1l	5.47428832760106e-17	-0.126794822886047	0.513	0.423	1.767373986566e-12	Cramp1l
Asgr2	5.47540743850268e-17	-0.00246425940426653	0.357	0.261	1.76773529152059e-12	Asgr2
Prorp	5.48151399084027e-17	-0.0863895597944988	0.381	0.285	1.76970679194278e-12	Prorp
Gabarapl1	5.5095076778824e-17	-0.076653087833268	0.384	0.288	1.77874455380433e-12	Gabarapl1
Rybp	5.65535393078384e-17	0.0834293278113315	0.553	0.426	1.82583101655356e-12	Rybp
Chm	5.66045530264383e-17	-0.129365656647437	0.496	0.413	1.82747799445856e-12	Chm
Atat1	5.69349832987309e-17	-0.613273233609586	0.338	0.342	1.83814593579953e-12	Atat1
Cflar	5.72024620134801e-17	-0.115685179889488	0.847	0.761	1.84678148610521e-12	Cflar
Sdf2	5.72555192384254e-17	-0.037685731018298	0.431	0.327	1.84849443861256e-12	Sdf2
Gmeb1	5.79935998783528e-17	0.175103256970558	0.367	0.25	1.87232337207262e-12	Gmeb1
Gapvd1	5.82821993711007e-17	-0.194932255419925	0.84	0.778	1.88164080669599e-12	Gapvd1
Slc38a2	5.835362650744e-17	-0.256372970118089	0.741	0.692	1.8839468317927e-12	Slc38a2
Arap2	5.86073731658835e-17	0.107888838571984	0.603	0.471	1.89213904266055e-12	Arap2
Pogz	5.88387802580002e-17	0.075027386959876	0.524	0.401	1.89961002062954e-12	Pogz
Sdha	5.89198286647647e-17	-0.210372617097396	0.596	0.527	1.90222666844193e-12	Sdha
Sft2d1	5.95163840739669e-17	0.0557336382003502	0.314	0.215	1.92148645982802e-12	Sft2d1
Alg13	5.976512722611e-17	-0.204721569326813	0.307	0.235	1.92951713249496e-12	Alg13
Nsun4	5.97805055520563e-17	0.244254175839327	0.318	0.202	1.93001362174814e-12	Nsun4
Cdc42ep4	6.07008596381738e-17	0.0543258495874577	0.371	0.269	1.95972725341844e-12	Cdc42ep4
Srebf2	6.11991220084969e-17	-0.0070177064853416	0.56	0.439	1.97581365404432e-12	Srebf2
Rprd1b	6.12750677931613e-17	-0.0250088537427075	0.539	0.43	1.97826556370221e-12	Rprd1b
Cpeb3	6.24142779971789e-17	-0.166472841441904	0.771	0.691	2.01504496513892e-12	Cpeb3
Npm1	6.27282182991437e-17	0.174848087516147	0.34	0.223	2.02518052778785e-12	Npm1
Pi4kb	6.28009346191338e-17	-0.265895198545892	0.516	0.459	2.02752817417873e-12	Pi4kb
Amotl2	6.32146965581676e-17	0.296371495985392	0.305	0.191	2.04088647838044e-12	Amotl2
Ints7	6.32248924325751e-17	-0.0333735502109703	0.468	0.36	2.04121565218569e-12	Ints7
Hadhb	6.3669414411114e-17	0.0941038527617585	0.715	0.575	2.05556704426282e-12	Hadhb
Dgkz	6.38484551216159e-17	0.00808301560998492	0.37	0.27	2.06134737360137e-12	Dgkz
Myo5b	6.39400210010409e-17	0.333862145026034	0.755	0.597	2.06430357801861e-12	Myo5b
Klhl12	6.43766175427199e-17	-0.0827198517700669	0.473	0.369	2.07839909736671e-12	Klhl12
Med8	6.44308917953951e-17	0.101138738983507	0.261	0.167	2.08015134161433e-12	Med8
B4galt5	6.46185493563971e-17	0.0978430912595261	0.612	0.479	2.08620986597128e-12	B4galt5
Prpsap1	6.4778898289472e-17	-0.418780314323431	0.393	0.36	2.0913867312756e-12	Prpsap1
Sp1	6.51948119650665e-17	0.0860882352635019	0.484	0.361	2.10481450429217e-12	Sp1
Smim14	6.56541664571006e-17	-0.203715997804501	0.579	0.505	2.11964476406749e-12	Smim14
Fbxo8	6.59881687307091e-17	-0.0457822610503504	0.728	0.618	2.13042802747094e-12	Fbxo8
Arl1	6.64643699532159e-17	0.390959251198854	0.302	0.184	2.14580218393957e-12	Arl1
Cep70	6.68710392615442e-17	-0.147418146320822	0.229	0.16	2.15893150255896e-12	Cep70
Sirt3	6.73311630451014e-17	-0.155366145226361	0.744	0.665	2.1737865989111e-12	Sirt3
Mgat1	6.73394320871399e-17	0.116777826606443	0.387	0.271	2.17405356493331e-12	Mgat1
Agpat3	6.76292215605844e-17	-0.0756592158377855	0.625	0.518	2.18340941808347e-12	Agpat3
Prpf6	6.78206735912673e-17	0.326663795217505	0.789	0.638	2.18959044689407e-12	Prpf6
Fcho2	6.8128036758639e-17	-0.116308817028457	0.84	0.762	2.19951366675266e-12	Fcho2
Rpl35a	6.83145278929874e-17	-0.293557362551811	0.225	0.162	2.2055345330251e-12	Rpl35a
Sesn3	6.85137973250621e-17	-0.0165220537727049	0.334	0.236	2.21196794663963e-12	Sesn3
Pip4k2b	6.85364359545234e-17	-0.382767781355681	0.289	0.234	2.21269883479179e-12	Pip4k2b
Dusp11	6.88544179902898e-17	0.0608736314459491	0.564	0.44	2.2229648848165e-12	Dusp11
Pak2	6.95143704816901e-17	-0.0597382397049836	0.585	0.482	2.24427145100136e-12	Pak2
Sertad2	6.96027221632552e-17	0.0123647532979113	0.474	0.359	2.24712388504069e-12	Sertad2
Mat2b	6.96257489415921e-17	-0.345967735492021	0.258	0.198	2.2478673045793e-12	Mat2b
Oga	7.0438060898916e-17	-0.143489727660275	0.736	0.651	2.2740927961215e-12	Oga
Usp16	7.07060144387438e-17	-0.148439629464482	0.499	0.412	2.28274367615484e-12	Usp16
Ppp6r1	7.12561282148816e-17	0.274939251400022	0.317	0.203	2.30050409941745e-12	Ppp6r1
Wdpcp	7.15409578590476e-17	0.0329743552768815	0.325	0.229	2.30969982447935e-12	Wdpcp
Zfp160	7.15464410520672e-17	-0.0316799851413976	0.388	0.29	2.30987684936599e-12	Zfp160
Slc22a28	7.31371455227344e-17	0.390887480350846	0.648	0.482	2.36123274320148e-12	Slc22a28
Klf15	7.39573571072787e-17	-0.483062690577531	0.36	0.341	2.38771327420849e-12	Klf15
Zranb2	7.42602435270235e-17	-0.0343881857115227	0.613	0.504	2.39749196226995e-12	Zranb2
Cdc26	7.53116753814813e-17	-0.0764839458130193	0.388	0.294	2.43143743969112e-12	Cdc26
Vkorc1l1	7.56707805585917e-17	-0.0304270182959867	0.679	0.57	2.44303115033413e-12	Vkorc1l1
Fh1	7.63352798386725e-17	-0.323571982833711	0.371	0.32	2.46448450959154e-12	Fh1
Prrc2b	7.66285845562026e-17	0.267766522089586	0.663	0.509	2.473953852397e-12	Prrc2b
Taf1d	7.72419727700166e-17	-0.0690179243825536	0.5	0.405	2.49375709087999e-12	Taf1d
Metap1	7.84568340330415e-17	0.0101064790714385	0.38	0.279	2.53297888675674e-12	Metap1
Acvr2b	7.86062724414655e-17	0.0541262641168618	0.282	0.187	2.53780350577271e-12	Acvr2b
Golga3	7.88297434320119e-17	-0.0360552625240083	0.41	0.31	2.5450182667025e-12	Golga3
Psmd12	8.00831641889152e-17	-0.170002799824336	0.388	0.304	2.58548495583913e-12	Psmd12
Mief1	8.03812806964243e-17	-0.186012136795714	0.398	0.318	2.59510964728406e-12	Mief1
Osbpl11	8.12657383751934e-17	-0.116383274525321	0.519	0.425	2.62366436344312e-12	Osbpl11
Slc25a26	8.15569288756619e-17	-0.120717083657292	0.391	0.31	2.63306544875074e-12	Slc25a26
Ep300	8.2066998630889e-17	-0.09615354824945	0.738	0.639	2.64953305079825e-12	Ep300
Sypl	8.20709372034345e-17	-0.0845829749754705	0.318	0.236	2.64966020761288e-12	Sypl
Stx8	8.26571998293675e-17	0.16772746385388	0.728	0.579	2.66858769649113e-12	Stx8
Sfi1	8.26607277639521e-17	-0.194297842849277	0.467	0.392	2.66870159585919e-12	Sfi1
Rrn3	8.27530633658356e-17	0.278077715758149	0.413	0.28	2.671682650766e-12	Rrn3
Mcl1	8.29513816618641e-17	-0.283984352069627	0.355	0.292	2.67808535695328e-12	Mcl1
Gse1	8.3742468153431e-17	0.153854870250642	0.66	0.518	2.70362558433352e-12	Gse1
Washc2	8.38246315686082e-17	-0.224828569179935	0.539	0.47	2.70627823019252e-12	Washc2
Klf3	8.38658732264029e-17	-0.246127835648161	0.513	0.452	2.70760971711442e-12	Klf3
Vps8	8.5183220126808e-17	0.166183731574843	0.354	0.244	2.750140261794e-12	Vps8
Ctnnbl1	8.61320888602312e-17	0.174651884938135	0.401	0.282	2.78077448885257e-12	Ctnnbl1
Agl	8.6684226581392e-17	0.222141108382672	0.821	0.675	2.79860025518024e-12	Agl
Dnajc19	8.79343180712269e-17	-0.166686532570491	0.271	0.204	2.83895945892956e-12	Dnajc19
Kat7	8.82151223109964e-17	-0.0287556558210449	0.493	0.388	2.84802522381052e-12	Kat7
Wdr20	8.83917189314422e-17	0.139194785124896	0.682	0.537	2.85372664570161e-12	Wdr20
Tomm34	9.13357163161115e-17	-0.320090711076375	0.274	0.21	2.94877360126566e-12	Tomm34
Adcy9	9.37605047945438e-17	-0.231594854864422	0.881	0.834	3.02705789729185e-12	Adcy9
H13	9.38811283166453e-17	-0.241566792220797	0.408	0.347	3.03095222770289e-12	H13
N4bp2l2	9.43384233820644e-17	-0.145190641945723	0.795	0.718	3.04571599888995e-12	N4bp2l2
Arf5	9.5202370093859e-17	-0.085135795927246	0.37	0.276	3.07360851848024e-12	Arf5
Txlng	9.55210977689972e-17	-0.173975750399148	0.897	0.835	3.08389864147207e-12	Txlng
Gm43189	9.68366044026741e-17	0.202058965271876	0.511	0.376	3.12636977314033e-12	Gm43189
Blcap	9.72189158979048e-17	0.0215990106237058	0.367	0.258	3.13871269976386e-12	Blcap
Abcd2	9.79535704266854e-17	0.513149881616291	0.242	0.135	3.16243102122554e-12	Abcd2
Pde4b	9.87213566159129e-17	-0.620238998434451	0.357	0.359	3.18721899834475e-12	Pde4b
Asph	9.95329706128876e-17	0.178744234720576	0.679	0.533	3.21342195623707e-12	Asph
Hsph1	9.96211671419574e-17	-0.751102735987363	0.226	0.225	3.21626938117809e-12	Hsph1
Cpsf6	9.96400724902748e-17	-0.155849750646894	0.828	0.756	3.21687974034852e-12	Cpsf6
Tmco4	9.9957581047095e-17	0.0659590459928259	0.342	0.239	3.22713050410546e-12	Tmco4
Sgk2	1.00086142734948e-16	-0.304618802625129	0.55	0.507	3.23128111819778e-12	Sgk2
Plce1	1.00501211464612e-16	0.112188481713726	0.612	0.475	3.24468161213499e-12	Plce1
Agxt2	1.01217609422239e-16	-0.213761174991474	0.887	0.849	3.267810520197e-12	Agxt2
Plxnb2	1.01323821912866e-16	-0.055299240315269	0.393	0.297	3.27123959045687e-12	Plxnb2
Mib1	1.02242066272347e-16	-0.172169894155374	0.758	0.692	3.30088510960272e-12	Mib1
Cfhr2	1.02576085132062e-16	-0.08768318444603	0.89	0.809	3.31166890848861e-12	Cfhr2
Mavs	1.05732458938414e-16	-0.271367504965373	0.484	0.42	3.4135724368267e-12	Mavs
Ccnt2	1.06012176227704e-16	-0.0843139835277146	0.742	0.646	3.42260310951141e-12	Ccnt2
Ankrd40	1.06051013108149e-16	-0.0312888244876801	0.294	0.209	3.4238569581966e-12	Ankrd40
Tdrd7	1.06051405100235e-16	-0.149175531023726	0.43	0.347	3.42386961366107e-12	Tdrd7
Hacd2	1.06112519246024e-16	-0.13908579655613	0.676	0.597	3.42584268385787e-12	Hacd2
Ercc4	1.06481642950448e-16	0.0473068492550255	0.292	0.2	3.43775984265521e-12	Ercc4
Clcn4	1.07262281101854e-16	-0.044435346456938	0.321	0.232	3.46296274537337e-12	Clcn4
Arl6ip1	1.08284119961366e-16	-0.296616306169057	0.4	0.337	3.49595281295269e-12	Arl6ip1
Brf1	1.08336167224158e-16	-0.172993823324172	0.377	0.29	3.49763315883195e-12	Brf1
Kdm6b	1.09282957821292e-16	-0.203204972215468	0.405	0.326	3.5282002932604e-12	Kdm6b
Foxa2	1.11052290850794e-16	-0.119120111027376	0.395	0.309	3.58532321011788e-12	Foxa2
Ap1ar	1.12542585776118e-16	-0.0397618239921569	0.35	0.258	3.63343738178198e-12	Ap1ar
Hsd17b11	1.12572416187993e-16	-0.0138982002217859	0.403	0.303	3.63440045662934e-12	Hsd17b11
Atp9b	1.12631967978271e-16	-0.0103945085507862	0.804	0.69	3.63632308617847e-12	Atp9b
Hsd17b13	1.12806917696302e-16	-0.272734854515218	0.668	0.586	3.64197133782512e-12	Hsd17b13
Crk	1.13096511533957e-16	-0.214247581580626	0.539	0.472	3.65132087487379e-12	Crk
Mob1b	1.13228687110876e-16	-0.203652103131751	0.554	0.477	3.65558816337462e-12	Mob1b
Aspscr1	1.13370574218744e-16	-0.123524763489753	0.503	0.408	3.66016898865215e-12	Aspscr1
Ccdc122	1.13430830887962e-16	0.0846762712865712	0.261	0.17	3.66211437521785e-12	Ccdc122
Gstt2	1.14161999608877e-16	-0.527041367296633	0.291	0.265	3.68572015737258e-12	Gstt2
Mdh1	1.15615307326135e-16	-0.565808389381225	0.368	0.36	3.73264019702426e-12	Mdh1
Rc3h1	1.16198150055835e-16	-0.0692946004882602	0.792	0.689	3.75145727455262e-12	Rc3h1
Kdm4a	1.16530854276926e-16	0.0632896796657767	0.444	0.334	3.76219863033054e-12	Kdm4a
Cmtr1	1.16720652701632e-16	-0.120548511122989	0.43	0.34	3.76832627247219e-12	Cmtr1
Sec61a1	1.17244055893048e-16	-0.584532285787084	0.304	0.295	3.78522434450704e-12	Sec61a1
Nfkb1	1.17345346008174e-16	0.162161777427865	0.688	0.547	3.78849449587388e-12	Nfkb1
Stard4	1.1836600599506e-16	0.00484379929997769	0.493	0.378	3.82144650355052e-12	Stard4
H2afy	1.18503550991791e-16	0.0375439101449823	0.483	0.371	3.82588714376998e-12	H2afy
Gabpb2	1.19116862241176e-16	-0.0253675426870564	0.582	0.472	3.84568789745636e-12	Gabpb2
Stau1	1.19501092764706e-16	-0.105372626175576	0.665	0.568	3.85809277990853e-12	Stau1
Stk4	1.20191526894535e-16	-0.0275618188379316	0.361	0.267	3.88038344579006e-12	Stk4
Gm49417	1.21682497184438e-16	-0.261428472980179	0.592	0.532	3.92851942159957e-12	Gm49417
Dhx36	1.23013580850347e-16	0.104011132935523	0.692	0.553	3.97149345775347e-12	Dhx36
Tcf4	1.23020016430442e-16	0.169074110371236	0.86	0.724	3.97170123045682e-12	Tcf4
2210408F21Rik	1.23404540559835e-16	0.0747950461727651	0.84	0.707	3.98411559197427e-12	2210408F21Rik
Ttpa	1.24902480487483e-16	-0.174820808491544	0.771	0.701	4.03247658253839e-12	Ttpa
E130308A19Rik	1.25891480613599e-16	0.036885371540099	0.506	0.386	4.06440645161005e-12	E130308A19Rik
St7	1.26601481383134e-16	0.0958055277497093	0.62	0.486	4.08732882645448e-12	St7
Cask	1.26952491052006e-16	0.0860646420812795	0.596	0.467	4.098661173614e-12	Cask
Agps	1.27244286576867e-16	-0.0548825064712235	0.443	0.347	4.10808179213414e-12	Agps
Psmc1	1.27401883874889e-16	-0.363471283723868	0.307	0.26	4.11316982090078e-12	Psmc1
Arpc1b	1.27898927583734e-16	0.275042987892094	0.181	0.101	4.12921687704084e-12	Arpc1b
1700018L02Rik	1.29898739137624e-16	0.396992424871981	0.251	0.146	4.19378079305819e-12	1700018L02Rik
Map3k7	1.31121568923086e-16	-0.162714868165359	0.529	0.446	4.23325985268183e-12	Map3k7
Ryk	1.32427611609035e-16	-0.0543874710235994	0.377	0.285	4.2754254407977e-12	Ryk
Golga4	1.33370188000567e-16	0.128050231156199	0.818	0.682	4.30585651959832e-12	Golga4
Pdxdc1	1.34524457212891e-16	-0.028033443278649	0.758	0.648	4.34312210111818e-12	Pdxdc1
Galk2	1.34811044253021e-16	0.225616432847262	0.341	0.226	4.35237456370878e-12	Galk2
Atg4c	1.34888518795411e-16	-0.0131296497554844	0.426	0.331	4.35487582930985e-12	Atg4c
Zfp787	1.35630726583479e-16	0.131231031229066	0.352	0.244	4.37883800774763e-12	Zfp787
Nceh1	1.35696465346517e-16	0.46452556606513	0.38	0.242	4.38096038371229e-12	Nceh1
Ptpn2	1.36120532742152e-16	0.00959991351014022	0.701	0.581	4.39465139958039e-12	Ptpn2
Map3k3	1.36326306315705e-16	-0.144579559794098	0.564	0.482	4.40129479940252e-12	Map3k3
Stxbp6	1.37250728940981e-16	0.238855390761691	0.686	0.532	4.43113978385958e-12	Stxbp6
Paox	1.37340023421829e-16	-0.181021376785882	0.447	0.37	4.43402265617374e-12	Paox
Zfp638	1.37593756660486e-16	6.37381919630364e-05	0.864	0.758	4.4422144337838e-12	Zfp638
Simc1	1.38511191727043e-16	-0.231259358942688	0.57	0.507	4.47183382490757e-12	Simc1
Kpna1	1.39892677266523e-16	0.0995630814165605	0.586	0.453	4.5164350855497e-12	Kpna1
Usp8	1.39903881350177e-16	-0.0506232349183987	0.605	0.501	4.51679680939047e-12	Usp8
Ubn1	1.40511592167817e-16	0.128380153983299	0.605	0.469	4.53641675313796e-12	Ubn1
Mrpl18	1.40951024300788e-16	0.00989813100007775	0.503	0.391	4.55060381955096e-12	Mrpl18
Pop1	1.41044920323735e-16	0.332028087782983	0.302	0.188	4.55363525265179e-12	Pop1
Tdp2	1.41358516531498e-16	-0.230981658568977	0.351	0.288	4.56375970621941e-12	Tdp2
2810459M11Rik	1.41636083756176e-16	0.162557200857915	0.554	0.422	4.57272096406813e-12	2810459M11Rik
Mfap3	1.43364691071431e-16	0.235325699362016	0.205	0.119	4.62852905124116e-12	Mfap3
Sfmbt1	1.43547338479649e-16	-0.159842698400322	0.772	0.698	4.63442582281548e-12	Sfmbt1
Mtrex	1.43862909972961e-16	0.0396931334374661	0.454	0.344	4.64461404847704e-12	Mtrex
Mbtps2	1.43995241501258e-16	0.102510818916121	0.384	0.272	4.6488863718681e-12	Mbtps2
Ssb	1.45189780266364e-16	0.0596552828815926	0.514	0.392	4.68745205589955e-12	Ssb
Polr1a	1.46259570092927e-16	-0.333714369979781	0.365	0.31	4.72199022045015e-12	Polr1a
Erbb4	1.46481761967666e-16	-0.341268844125208	0.865	0.877	4.7291636851261e-12	Erbb4
Secisbp2l	1.48963079640613e-16	-0.154679715873163	0.557	0.47	4.8092730261972e-12	Secisbp2l
Sardh	1.49674583265724e-16	-0.113707549390371	0.628	0.541	4.83224392073391e-12	Sardh
Ppwd1	1.50915982085179e-16	-0.402716916307352	0.315	0.272	4.87232248162002e-12	Ppwd1
Gm16124	1.52979073326278e-16	-0.259140589265494	0.34	0.268	4.93892938233889e-12	Gm16124
Nap1l4	1.54427583493014e-16	-0.175804226137148	0.44	0.362	4.98569453307196e-12	Nap1l4
Smad7	1.55283934182233e-16	0.486942102999916	0.55	0.387	5.0133418150734e-12	Smad7
Polr2a	1.57518100640948e-16	-0.206898921782448	0.552	0.473	5.08547187919302e-12	Polr2a
Eef1g	1.57601946520818e-16	-0.198321199110886	0.358	0.284	5.08817884342462e-12	Eef1g
Derl1	1.58245574069845e-16	-0.376762760188785	0.394	0.354	5.10895835884495e-12	Derl1
H2-Q10	1.5840071544378e-16	-0.301077517237798	0.937	0.922	5.11396709810243e-12	H2-Q10
Tgs1	1.61648996055615e-16	0.000511991620583463	0.411	0.31	5.21883783765552e-12	Tgs1
Sh3bp5	1.61747018289404e-16	-0.188564980763917	0.48	0.407	5.22200248547342e-12	Sh3bp5
Thap2	1.62160412510889e-16	-0.309868009285598	0.354	0.305	5.23534891791406e-12	Thap2
Eif4enif1	1.66161410212762e-16	-0.137206240329492	0.61	0.518	5.36452112871903e-12	Eif4enif1
Arglu1	1.68051352004941e-16	-0.110959300491349	0.582	0.486	5.42553789947953e-12	Arglu1
Pank2	1.69034180848863e-16	-0.0552672729102854	0.48	0.387	5.45726852870554e-12	Pank2
4933434E20Rik	1.69304903377696e-16	-0.378031621946672	0.367	0.323	5.46600880554892e-12	4933434E20Rik
Inpp5f	1.71641404937712e-16	-0.129211140794255	0.592	0.5	5.54144275841403e-12	Inpp5f
Phf8	1.7194087690949e-16	0.221737562594821	0.698	0.544	5.55111121102288e-12	Phf8
Prdx4	1.72098846648107e-16	-0.0581186993418386	0.259	0.175	5.55621126403413e-12	Prdx4
Wbp11	1.7252528566675e-16	-0.408654032521924	0.272	0.224	5.56997884775102e-12	Wbp11
BC028777	1.72990836551798e-16	-1.24526959197942	0.15	0.223	5.58500915807481e-12	BC028777
Fam204a	1.74176222422715e-16	0.244520776929868	0.39	0.268	5.62327934091737e-12	Fam204a
Snrnp200	1.74355576838878e-16	0.0340015667296498	0.355	0.253	5.62906979824317e-12	Snrnp200
Mtch2	1.74909971872429e-16	-0.159364591630643	0.586	0.507	5.64696844190137e-12	Mtch2
Aldh3a2	1.75637717998623e-16	-0.768695496751583	0.275	0.285	5.67046372558555e-12	Aldh3a2
Mrs2	1.76816674297783e-16	-0.209716646061758	0.325	0.26	5.70852632970394e-12	Mrs2
Wtap	1.7717965577936e-16	0.0452579908143932	0.509	0.391	5.72024518683662e-12	Wtap
Epn2	1.77385200297605e-16	-0.054321230980962	0.298	0.217	5.72688119160817e-12	Epn2
Cmtm8	1.77506478110161e-16	-0.229532429585397	0.819	0.77	5.73079664578656e-12	Cmtm8
Tasor	1.78237094778269e-16	-0.176210833326363	0.855	0.785	5.75438460491641e-12	Tasor
Stx16	1.79143770267448e-16	-0.191491788479925	0.573	0.498	5.78365662308457e-12	Stx16
Bfar	1.79731139698428e-16	-0.150711806881744	0.534	0.448	5.80261984516376e-12	Bfar
Myc	1.79807698117158e-16	1.07244853012815	0.115	0.04	5.80509153371244e-12	Myc
Palmd	1.79809064262229e-16	0.287859083276454	0.711	0.554	5.80513563970607e-12	Palmd
Minpp1	1.83154980944652e-16	-0.494157286980663	0.342	0.309	5.91315855979808e-12	Minpp1
Usp38	1.84408095332176e-16	-0.0669280108637272	0.403	0.307	5.95361535779931e-12	Usp38
Dclre1c	1.85257842718554e-16	0.208193120619934	0.437	0.307	5.98104945216853e-12	Dclre1c
Mipep	1.87237792154795e-16	-0.0499002449360837	0.291	0.207	6.04497211971756e-12	Mipep
Nipa2	1.87865449039138e-16	0.011781493332709	0.537	0.422	6.06523602222856e-12	Nipa2
Tcp11l2	1.89214740899218e-16	-0.0189538883462663	0.431	0.33	6.10879790993127e-12	Tcp11l2
Atxn7	1.89714652866604e-16	0.028748664533107	0.824	0.706	6.12493756779831e-12	Atxn7
Jpx	1.92354823862267e-16	-0.24354770145441	0.378	0.334	6.2101754883933e-12	Jpx
Ptar1	1.92969876807845e-16	-0.10303148083341	0.334	0.248	6.23003247274129e-12	Ptar1
Ttc17	1.9351736320347e-16	-0.12681713618093	0.622	0.53	6.24770807102402e-12	Ttc17
Nln	1.94090436090564e-16	-0.107030075132816	0.394	0.302	6.26620972918385e-12	Nln
Ces1d	1.9461088194247e-16	-0.880982010927285	0.242	0.293	6.28301232351264e-12	Ces1d
Cryl1	1.95482121724325e-16	0.233272443689891	0.48	0.344	6.31114029986984e-12	Cryl1
Pkhd1	1.95913320796191e-16	-0.0269907594838048	0.556	0.445	6.32506156190503e-12	Pkhd1
Scly	1.96008670025125e-16	-0.256043568068798	0.586	0.518	6.32813991176114e-12	Scly
Mcur1	1.96025065344474e-16	0.149110961692307	0.319	0.212	6.32866923464636e-12	Mcur1
Parg	1.97146008100819e-16	0.0090792047466749	0.569	0.454	6.36485887153495e-12	Parg
Tra2b	1.97966587076963e-16	0.0570802849873706	0.818	0.692	6.39135126377975e-12	Tra2b
Zfp326	1.97994738523135e-16	-0.115874470356744	0.49	0.399	6.39226013321941e-12	Zfp326
Mpc1	1.99218428001642e-16	-0.17471414065115	0.563	0.488	6.43176694803302e-12	Mpc1
Taz	2.01010991816364e-16	-0.429500565531669	0.408	0.378	6.4896398707913e-12	Taz
Ibtk	2.01785107322243e-16	0.197589468064883	0.693	0.547	6.5146321898986e-12	Ibtk
Rabl3	2.02122166674666e-16	-0.234207377219902	0.292	0.224	6.5255141510916e-12	Rabl3
Sec24c	2.03137877536717e-16	-0.14668295307364	0.5	0.412	6.55830637627291e-12	Sec24c
Mpnd	2.03329516026435e-16	0.238881582157183	0.198	0.112	6.56449342491347e-12	Mpnd
Kdm3a	2.05952276304791e-16	-0.0439696428122643	0.662	0.548	6.64916924050017e-12	Kdm3a
Plekha6	2.06552499581647e-16	0.0177519495259308	0.646	0.531	6.66854744899347e-12	Plekha6
Maob	2.07538892913483e-16	0.165749654009829	0.718	0.575	6.70039315771180e-12	Maob
Pik3c3	2.07561151621872e-16	0.151864628821458	0.377	0.262	6.70111178011215e-12	Pik3c3
Eif5	2.1020871624099e-16	-0.113440982144079	0.789	0.691	6.78658840384035e-12	Eif5
Senp1	2.10687338878268e-16	0.0544942825653784	0.424	0.315	6.80204073568489e-12	Senp1
Cd1d1	2.11395171532658e-16	-0.472960745584028	0.539	0.533	6.82489311293185e-12	Cd1d1
Arhgef11	2.11711394228499e-16	-0.189884610842458	0.692	0.617	6.83510236266708e-12	Arhgef11
Mapkapk3	2.1250565009155e-16	0.00348911752277781	0.249	0.164	6.86074491320568e-12	Mapkapk3
Txnl1	2.12779115098596e-16	-0.0634112562420006	0.466	0.372	6.86957373095818e-12	Txnl1
Kcnq1ot1	2.13116087516726e-16	0.145544723840151	0.854	0.72	6.8804528854775e-12	Kcnq1ot1
Sucla2	2.14420148353062e-16	-0.0362445250685629	0.524	0.42	6.9225544895786e-12	Sucla2
Gatb	2.14476405579918e-16	0.281596960551969	0.36	0.238	6.92437075414766e-12	Gatb
Glyctk	2.14574466800296e-16	-0.571155810655982	0.357	0.373	6.92753666064757e-12	Glyctk
[truncated: 6,055 more rows]
