# Supplementary material for: Aging-induced hepatocyte CD44 drives IL6/STAT3 signaling and associates with impaired neighboring T cell function
Source: bioRxiv. 2025 Dec 22:2025.12.20.695732. Preprint. [Version 1] doi: 10.64898/2025.12.20.695732 (PMC12776055; doi:10.64898/2025.12.20.695732)
Supplement: Supplement 1 [file media-1.zip › SupplementaryDataT6_P14_OldvsYoungLivers_all.csv]

p_val	avg_log2FC	pct.1	pct.2	p_val_adj	gene
1.850076032867617e-41	0.9903955371488888	0.269	0.154	3.2333778826427342e-37	Il10ra
9.214434404358318e-29	0.9080370073806783	0.182	0.1	1.6104067008497034e-24	Bcl3
7.546526408470003e-27	0.8886442389070391	0.264	0.177	1.3189064204083025e-22	Irf7
1.490286405242947e-31	0.8207068008498513	0.216	0.122	2.6045735504430987e-27	Kcnc1
0	0.7986841508518774	0.962	0.96	0	Rps27
4.8901436016240944e-11	0.7706197451896015	0.103	0.064	8.54650397255843e-7	Slfn8
2.0551552298684683e-24	0.7684878146630969	0.162	0.09	3.591794795241122e-20	Ly6a
1.559117956662711e-44	0.7632463498735899	0.534	0.418	2.72487045285942e-40	Irf1
4.175038315221731e-26	0.7589509483171603	0.252	0.165	7.29671446351302e-22	Xaf1
2.212627807859229e-25	0.7286035835757851	0.217	0.134	3.8670096197955745e-21	Arsb
2.4436105320723886e-10	0.7284617991497283	0.187	0.142	4.270698126902913e-6	Zbp1
1.0995863423004515e-18	0.7195499913589163	0.151	0.089	1.921747050438499e-14	Trerf1
6.420409301256922e-13	0.7183237540957723	0.129	0.082	1.1220949335806723e-8	Iigp1
3.091443871762714e-23	0.7156700865299053	0.292	0.209	5.402916454679695e-19	Gm12216
1.3097643655235808e-12	0.7130296885583443	0.163	0.112	2.289075181625562e-8	Serpina3g
1.1946809086454406e-9	0.7036441608157238	0.156	0.113	2.0879438240396366e-5	Plac8
1.3275294137162774e-22	0.6922264386181518	0.264	0.18	2.320123156351938e-18	Setbp1
1.395427697901924e-11	0.671422907050879	0.124	0.082	2.438788987623193e-7	Trim30d
3.0522028153624475e-19	0.6621468755648103	0.126	0.068	5.3343348604089494e-15	Lrrk1
3.112693842445971e-150	0.6567287437849809	0.891	0.825	5.440055028442824e-146	Hspa8
1.4371447521158377e-12	0.6558610751644568	0.297	0.241	2.5116978832728495e-8	Rnf213
2.386119320489497e-26	0.6252434380400881	0.355	0.265	4.170220736419494e-22	Lgals9
9.413062519137856e-167	0.6044184746767747	0.976	0.967	1.6451209364697232e-162	Mir142hg
8.692646763501186e-8	0.6034775798768128	0.154	0.117	0.0015192138748571023	Jun
0.009453894111799997	0.6002890170241302	0.111	0.095	1	Rap1gap2
3.382034913144149e-105	0.6001239028797158	0.89	0.858	5.910782417702029e-101	Nkg7
1.0585084880303051e-27	0.596955552022731	0.401	0.308	1.8499552845305643e-23	H2-T23
2.740546742120036e-12	0.5966644702665909	0.192	0.14	4.7896535412031874e-8	Pou6f1
6.014222580576391e-10	0.5867628479198874	0.143	0.101	1.0511056804073359e-5	A330040F15Rik
1.4926675455568345e-9	0.5806438511990284	0.107	0.069	2.6087350693696796e-5	Klrh1
6.092714972401728e-17	0.5726163550582409	0.368	0.302	1.06482379572665e-12	Prf1
8.450956548837672e-9	0.57064158953584	0.211	0.169	1.47697367604036e-4	Rigi
3.426460365468943e-11	0.5683710813250211	0.169	0.121	5.988424780730072e-7	Jdp2
2.9726573370352116e-31	0.5646335874446109	0.666	0.597	5.195313227936439e-27	Stat1
1.1473598793343988e-28	0.5614564072077441	0.524	0.441	2.005240861112729e-24	Dtx3l
4.347047479832816e-7	0.5542164517886872	0.207	0.172	0.007597334880503812	Socs1
0	0.5421716241909547	0.962	0.964	0	Rpl35a
6.922647237024686e-16	0.5287718994643056	0.219	0.154	1.2098710576148044e-11	Tmem147
2.2079771266389547e-10	0.5249816557529267	0.284	0.235	3.858881624226901e-6	Gpr132
4.4147216183930274e-21	0.5215033563615838	0.416	0.33	7.715608972465494e-17	Kbtbd11
1.2070663650087835e-7	0.5137801404505047	0.242	0.203	0.002109589886125851	Gbp7
9.123734113181646e-4	0.5109059896352333	0.153	0.132	1	Slc14a1
3.490869910957638e-181	0.5069914580193009	0.976	0.96	6.1009933433806635e-177	Son
1.526357945643757e-13	0.5065140523367045	0.262	0.203	2.6676157816015943e-9	Surf1
1.8208014805708522e-10	0.503234826235093	0.354	0.306	3.1822147475936782e-6	Irf8
7.199189606991275e-9	0.4955272318652275	0.267	0.224	1.2582023676138652e-4	Ifngr1
1.8329653409290371e-196	0.4943216248978586	0.949	0.949	3.203473526341678e-192	Rpl36a
7.375090215724015e-15	0.4861806235688335	0.772	0.75	1.2889445170020862e-10	Ifi27l2a
2.232747230911947e-12	0.4827886641843343	0.384	0.326	3.9021723354648094e-8	Adam19
6.991175983775828e-10	0.4782217977860552	0.142	0.1	1.2218478266845014e-5	Gm15472
7.606601765385725e-6	0.4775476742844542	0.143	0.113	0.1329405790536463	Slc16a3
9.535886528878733e-14	0.4704985887929434	0.132	0.083	1.6665868886521362e-9	Ebp
8.499924258482659e-8	0.46877124346288834	0.185	0.145	0.0014855317626550142	Msrb1
5.660451350286135e-9	0.4670245068319714	0.124	0.086	9.892770824895078e-5	Eif2ak2
0.29329342204660297	0.4663731506068385	0.116	0.126	1	Cd7
2.87108231278464e-9	0.4658582283453052	0.163	0.12	5.017790558053715e-5	Sema4a
1.1021024178755496e-4	0.4645503055060749	0.124	0.1	1	Mctp1
9.256384470395472e-12	0.4607337212233819	0.343	0.288	1.6177383138910166e-7	Mirt1
1.9654112168047107e-9	0.4591424691652546	0.104	0.068	3.434949183609593e-5	Gm20069
6.407975659208457e-27	0.45240128356431686	0.608	0.525	1.119921905959862e-22	Cd2
1.5510776582856728e-36	0.44531004388383577	0.679	0.614	2.7108184233858704e-32	Pet100
1.3644595583789147e-5	0.4424837374353505	0.117	0.09	0.23846659701788292	Gbp4
5.643334308483486e-5	0.44062210064178164	0.178	0.149	0.9862855370936588	Klf10
2.2121126808166474e-20	0.43683053585308546	0.441	0.355	3.8661093322632545e-16	Slamf7
2.8903788970843594e-11	0.43642944991296917	0.475	0.431	5.051515198434335e-7	Pml
2.310873286720974e-4	0.4360805986483248	0.243	0.217	1	Itpk1
3.3131324847323656e-6	0.4355516985954062	0.106	0.077	0.057903616435667556	Bhlhe40
1.5572707080557786e-14	0.4334826906115571	0.463	0.419	2.7216420164690845e-10	Tpi1
5.14610931312948e-109	0.4324661604365678	0.925	0.914	8.993855246556393e-105	Eif3f
4.460212783994251e-4	0.4307785993365518	0.22	0.195	1	Dcp1b
4.8002855639302675e-73	0.42746675734002837	0.935	0.912	8.389459080080929e-69	H2-K1
6.180619692428755e-4	0.4256330022654735	0.131	0.109	1	Cyth3
5.705951462440062e-18	0.4217269084201667	0.658	0.613	9.972291370906496e-14	Sema4d
2.062573855030099e-7	0.4204788850080281	0.132	0.098	0.003604760326436104	Ifngas1
0.008325601665115794	0.41591779065563417	0.269	0.251	1	Ccl5
2.725242564663371e-44	0.41407603857717845	0.773	0.744	4.762906430262173e-40	Atp5b
1.653552403671576e-8	0.4039165913310932	0.332	0.292	2.889913535896813e-4	Sbno2
2.3790879497608677e-6	0.4014731197604624	0.117	0.088	0.04157932009797068	Kremen2
0.0013722287327713615	0.4012843665128969	0.117	0.098	1	Id2
9.214460698877797e-5	0.3997510864362499	0.147	0.121	1	Icam1
3.4289983696658277e-15	0.39407597246792603	0.435	0.368	5.992860450664967e-11	Ly6c2
1.9301518775204774e-111	0.39307517698247363	0.952	0.952	3.3733264363425384e-107	Pfn1
3.295235508232985e-5	0.3898242169303128	0.117	0.091	0.5759083097738789	Trim5
4.3597662098171635e-14	0.3888061626328452	0.814	0.789	7.619563404897457e-10	Runx3
9.233792464320604e-5	0.38868263745816034	0.326	0.302	1	Trim30a
0.0016941066709336657	0.38816782476009504	0.154	0.134	1	Ethe1
0.005390075541657055	0.3843925336940084	0.138	0.12	1	Igtp
8.832074969564804e-5	0.38391819355097545	0.125	0.099	1	Leprot
0.0019493222915810595	0.3835327991365023	0.108	0.089	1	Irgm1
2.051064879319797e-5	0.3814837639667674	0.141	0.112	0.35846460895872095	Rapgef5
0.017349870823368804	0.3811696164593641	0.134	0.119	1	Osbpl3
0.003337449582040641	0.3774584838696575	0.189	0.171	1	Stat2
1.4552948886071186e-6	0.37701525215410436	0.192	0.156	0.02543418876818661	Chst11
3.1539098333119086e-8	0.3746825673438474	0.397	0.356	5.512088215679223e-4	Etv6
1.0743607348773169e-7	0.3703405064735943	0.157	0.119	0.0018776602563450868	Snx17
0.001388950057869055	0.36976842904038665	0.128	0.108	1	Gm20559
6.0682477288700464e-5	0.36903241224911065	0.372	0.346	1	Ctss
1.8579613553440136e-4	0.3661026110312724	0.101	0.078	1	Tex2
1.0701616565205972e-4	0.36597656343706686	0.285	0.259	1	Cmtr1
2.4720518988345515e-9	0.3627376529127331	0.318	0.27	4.320405103593146e-5	Kdm5b
1.4658793534569502e-8	0.3606734531056136	0.308	0.262	2.561917346036712e-4	Galnt6
0.001646672438337747	0.3597219678603175	0.212	0.19	1	Tanc1
1.8776372178681522e-9	0.35668486519842724	0.429	0.389	3.2815465656681695e-5	Sp110
4.388991479632939e-6	0.3566352298906821	0.111	0.082	0.07670640408954488	Rnf157
1.3733258415805575e-6	0.3546514589354463	0.229	0.188	0.024001615733303405	Pde2a
0.01225271452979227	0.35212331154428	0.467	0.468	1	Hip1
8.84140968636896e-10	0.3514812211317956	0.264	0.214	1.5452131708867032e-5	Copz1
3.2114307520387886e-6	0.35146341835026484	0.435	0.412	0.056126175253381906	Ifi35
0.0014446367594647975	0.3510549796463833	0.16	0.139	1	Parp10
2.1867949772851197e-4	0.3494397423899076	0.109	0.087	1	Dtx3
8.70910767057587e-6	0.3490201126769359	0.186	0.154	0.15220907475865447	Mrpl16
0.023017265123053028	0.3487238552137477	0.183	0.168	1	Mxd1
2.5545352448165987e-4	0.3477818263648649	0.126	0.102	1	Igf2bp3
9.757556753760607e-6	0.3473328053891622	0.171	0.139	0.17053281938547413	Uba7
4.078542302994836e-8	0.34702569213805967	0.265	0.218	7.128068382944075e-4	Sh2d1a
0.0026085635743016006	0.34645258535669043	0.239	0.22	1	Ly75
1.5324950558949663e-60	0.34623116776535534	0.93	0.929	2.6783416091876326e-56	Psme1
4.353832964513979e-6	0.34589722539012113	0.32	0.282	0.07609193872081081	Rab27a
0.3430882330733929	0.34537308695730307	0.154	0.166	1	Lst1
4.007428719468908e-11	0.3427181219824164	0.5	0.465	7.00378317301581e-7	Supt4a
4.891281149238259e-15	0.3425493494273123	0.679	0.652	8.548492064523706e-11	Stat3
0.020685584061194015	0.34109900298104345	0.212	0.198	1	Samd9l
2.1642826041817895e-7	0.3389123954227271	0.313	0.274	0.0037825167073285136	Midn
1.1327617842854537e-5	0.33863251007515993	0.19	0.158	0.19797277703956873	Cenpv
4.845103490503544e-19	0.3333831888147397	0.738	0.715	8.467787370353044e-15	Psmb10
2.782358488861762e-6	0.3332039427652007	0.372	0.342	0.04862727930983701	Ptpn9
0.1521720073408461	0.33315390031400915	0.138	0.13	1	St3gal3
2.959276257726333e-4	0.3318727004447981	0.118	0.095	1	Gm9975
0.010889422036292177	0.32895298190689437	0.101	0.086	1	Bcl6
0.05960017612708617	0.3286955963020426	0.164	0.154	1	Celsr1
8.194427811626193e-5	0.32802461194924937	0.333	0.309	1	Msh3
8.93621093984566e-5	0.32614543496647785	0.223	0.193	1	H2-Q4
3.8151580186624896e-61	0.325029736727493	0.936	0.93	6.667751669216433e-57	Ubb
0.014495812629727234	0.3242591398645127	0.128	0.113	1	Adap1
3.7019674516713868e-6	0.3223338322298569	0.307	0.273	0.06469928515286083	H2-T22
0.07504468026190325	0.3220331709126478	0.18	0.171	1	Eeig1
0.057204491538316804	0.3217459247740968	0.176	0.166	1	Smu1
0.02183702328124933	0.3210153858590546	0.316	0.306	1	Map3k14
0.35035990825830765	0.3209158933245413	0.127	0.123	1	Gm9856
0.0017397219257412938	0.32067806166745216	0.271	0.253	1	Jak3
5.3125135300602526e-5	0.3203337619960418	0.152	0.123	0.9284679896486303	Cd72
1.1793118775888284e-33	0.32032769626975854	0.819	0.802	2.0610833684619952e-29	Atp5md
2.2146528439415088e-5	0.3203020274222603	0.133	0.104	0.3870548775356575	Derl2
1.2595666910713137e-10	0.31860821484565616	0.565	0.536	2.201344705985335e-6	Mitd1
0.2671697436144702	0.31857669710142256	0.135	0.129	1	Slc23a2
0.017969512844521942	0.3170896820264617	0.106	0.092	1	Zc3h6
3.98046500101989e-4	0.31684994316193393	0.391	0.366	1	Gpr183
0.001162680194691882	0.31665255885610777	0.319	0.3	1	Cdk6
1.347220103010746e-4	0.31600960519329435	0.113	0.089	1	Rusc1
0.001159091738480514	0.3143365047586657	0.138	0.117	1	Gm29243
3.099020133077705e-4	0.31431562650668	0.104	0.082	1	Rfc5
2.3744121347299304e-8	0.3142720702845354	0.395	0.351	4.149760087867499e-4	Nfe2l2
2.8539291935874813e-5	0.31335794389514127	0.17	0.138	0.4987812051632841	Ctla2a
0.03474893554265424	0.3077268611405324	0.153	0.139	1	Dgcr2
0.010927141450396177	0.30676564858370114	0.247	0.233	1	Rfc3
2.768479034800067e-26	0.30393347270432525	0.809	0.786	4.838470809120077e-22	Psme2
0.012214784676150788	0.30375914042571694	0.233	0.218	1	Gvin2
0.004879607119603404	0.30355250112746424	0.173	0.154	1	Crybg1
9.970397045427656e-8	0.30325089557621193	0.493	0.463	0.0017425262916293913	Ap1b1
2.459092861714164e-7	0.3029870907325866	0.424	0.397	0.004297756594417845	Zmat2
0.14955521015772666	0.30289391851052505	0.13	0.123	1	Herc6
2.1329201607535295e-4	0.3024569633297812	0.285	0.259	1	Ranbp10
3.499484793900132e-7	0.30136483195926655	0.456	0.431	0.006116049574299261	Ubald2
0.02932610226397268	0.3000086819259271	0.116	0.104	1	Ifi47
0.007769083040276819	0.29873487200965554	0.273	0.258	1	Agtpbp1
0.006784514381068639	0.2978015204455815	0.204	0.187	1	Itih5
0.03682630972261959	0.29763005491439243	0.178	0.166	1	Parp9
0.16738559741615683	0.2974091780173229	0.292	0.296	1	Daxx
0.001956783166753916	0.297326730909667	0.243	0.221	1	Cers4
0.002565797295086547	0.2968452075195098	0.118	0.1	1	Trbv13-3
4.935418313601267e-7	0.29658540982618586	0.337	0.302	0.008625630586680933	Pop5
0.002981669127015151	0.2962049752248155	0.195	0.174	1	Ifi206
0.00826488801740044	0.2954603129062934	0.201	0.183	1	Trim25
0.0015685053717121508	0.29501303017937675	0.142	0.121	1	Kif1b
0.0011652891499440824	0.2947746342557355	0.316	0.29	1	Iqgap2
0.0819395682808501	0.29186749514608334	0.182	0.171	1	Fkbp5
1.2761570131484215e-16	0.2913028618643425	0.849	0.843	2.2303396118794963e-12	Aldoa
8.029980683080691e-4	0.29117751167238193	0.242	0.217	1	Tmco4
7.675613359539595e-4	0.29068251179417043	0.354	0.331	1	Slfn1
0.0019257203377725984	0.2890831263112881	0.253	0.233	1	Tbx21
1.0727297117523713e-6	0.2885376911532507	0.567	0.555	0.018748097172296193	Gm2a
2.926156497976377e-5	0.28849674457708496	0.178	0.148	0.5114043711513314	Ilk
9.95766105401912e-5	0.28795399962078405	0.302	0.272	1	Sorl1
0.2059601835108661	0.2863821235181423	0.164	0.157	1	Rbl1
0.0023047626453510306	0.2860944836644843	0.214	0.194	1	Lin37
0.0015891133822722137	0.2860684828474531	0.14	0.119	1	Gsdmd
0.03240693238399312	0.2845373370627985	0.551	0.568	1	Samhd1
2.0041319861225333e-4	0.2843238275185387	0.186	0.159	1	Skil
0.10981927750382008	0.28321307319187056	0.314	0.308	1	Cdyl
3.0470179005526276e-8	0.2825348396277305	0.442	0.407	5.325273184795827e-4	Spg7
0.015518800665134183	0.2823374135949914	0.124	0.109	1	Ifitm10
0.23152609942930572	0.2820526414313731	0.161	0.156	1	Gm57206
1.445969589797304e-4	0.28192772476173067	0.198	0.169	1	Peds1
8.930655567899934e-4	0.2815210425254839	0.478	0.471	1	S1pr1
0.01178157268138234	0.28103996467316916	0.153	0.136	1	Pgm1
2.8338798978952967e-52	0.2810279280180761	0.941	0.939	4.95277189755161e-48	Myl6
1.4654025953836273e-7	0.2805684991616053	0.501	0.472	0.0025610841159519654	Zcchc9
0.009118949538567197	0.2803509425599984	0.183	0.165	1	Tec
1.380882632414986e-4	0.27969921627766803	0.315	0.289	1	Spast
2.930193702213631e-16	0.27955531899884534	0.851	0.859	5.1210995333587625e-12	Pkm
1.1149903549679252e-6	0.2795232599571795	0.322	0.283	0.01948668643377443	Ptpre
0.07009632275707249	0.27949711095591134	0.221	0.213	1	Trafd1
3.257475617844272e-22	0.27913828720219636	0.781	0.751	5.693090137306435e-18	Cox7a2
0.0681115278797995	0.27866365752284095	0.123	0.113	1	Selenoo
0.040261442264599406	0.27831895911397253	0.311	0.304	1	Parp14
1.2987776301976525e-9	0.2777040029508213	0.682	0.665	2.2698736642964372e-5	Fryl
0.31575190886493315	0.2772026353210517	0.136	0.132	1	Arid3a
0.01656329104970123	0.2768569366950646	0.158	0.142	1	Atp2b4
0.022516104941318574	0.2767947694333177	0.171	0.155	1	Ralgps2
4.773806981825264e-9	0.2766389198488088	0.425	0.384	8.343182462136014e-5	Cops6
0.017857856093973182	0.27474124942912337	0.19	0.172	1	Gprin3
1.6975894973526878e-35	0.2742161391960427	0.891	0.887	2.9668771645232922e-31	Arpc2
9.81379641182141e-4	0.27408344263879425	0.271	0.25	1	Ubxn8
8.733613528490362e-6	0.2737880770274077	0.118	0.089	0.15263736363742605	Nubp2
0.4302581830534249	0.272489678566882	0.106	0.103	1	Pik3cg
6.7991546587379e-21	0.2716626382517946	0.823	0.819	1.1882882597076226e-16	Selenow
0.059108119833701143	0.2710846531691624	0.207	0.196	1	Hjurp
0.02392647411367269	0.26990650895388324	0.119	0.105	1	Cklf
6.37068757953854e-5	0.26940953327210626	0.152	0.123	1	Cxcr5
0.0035611254946864277	0.2690050702245037	0.221	0.203	1	Flot1
9.065514758932614e-32	0.26843070595378693	0.868	0.861	1.584380014418653e-27	Ubl5
0.0021363904929508114	0.2674944446321145	0.429	0.422	1	Zup1
6.295170515586844e-16	0.26747137352933636	0.795	0.777	1.1002069510091127e-11	Ikzf3
0.015318595271675018	0.2674652740864203	0.113	0.097	1	Tnfaip3
0.4048221647215869	0.2667067625233036	0.201	0.198	1	Ski
8.963991981504418e-6	0.26646600460197944	0.527	0.504	0.15666368786075272	Itpr2
3.9680593084668e-8	0.2664398648386027	0.455	0.421	6.934977253407426e-4	Mrpl48
0.0301303560771678	0.2654294815500122	0.106	0.093	1	Bcl7a
2.995007565398787e-4	0.2648284419711099	0.293	0.267	1	Cyb5r3
1.7340631135915238e-4	0.2647333530083147	0.203	0.175	1	Washc2
0.0014748480892904767	0.2641698969588777	0.149	0.128	1	Setd4
3.5711555946705666e-26	0.264135074635655	0.906	0.9	6.24130863280575e-22	H2-Q7
1.668624937161699e-7	0.263785762184378	0.671	0.662	0.0029162558026775013	Junb
0.02670752435044091	0.26275310962802956	0.108	0.095	1	Dglucy
0.015082437198833508	0.262045944824997	0.122	0.107	1	Med19
0.39858564914549033	0.2617125789971293	0.205	0.203	1	Dop1b
0.08836496063499895	0.2613396181994223	0.288	0.28	1	Igf2r
7.807762931858265e-6	0.2592108011540767	0.442	0.419	0.1364562727600869	Ech1
0.4451765045629259	0.2592103111221782	0.122	0.117	1	Ptpn13
0.032502532005028464	0.25779028902572954	0.391	0.384	1	Pced1b
9.450626354833476e-5	0.2577734931094452	0.343	0.319	1	Nubp1
1.4700425561452273e-5	0.2573581561201998	0.565	0.546	0.2569193375375014	Sp100
0.007111305617796324	0.2571030267171943	0.237	0.222	1	Gm49980
0.06636703915731325	0.25708170820899645	0.162	0.151	1	Ifi213
2.4539741305677727e-4	0.2570792722263251	0.302	0.278	1	Fam50a
3.868074079251595e-28	0.25700367589422024	0.926	0.908	6.760233068308013e-24	Calm2
0.14703935560938222	0.2569916813414022	0.327	0.329	1	P4ha1
4.511298843020505e-5	0.25633141390070646	0.335	0.304	0.7884396987946937	Lrrfip2
0.045147532541174165	0.25573225246226783	0.133	0.121	1	Katnb1
0.16959039320417596	0.25556134872251457	0.114	0.107	1	Plscr4
0.015733194199787626	0.2551944101115846	0.283	0.27	1	Atp6v0a2
9.342819586698512e-16	0.2550853289331605	0.84	0.842	1.632844579167299e-11	Ldha
7.927786004731696e-6	0.2548166701808574	0.543	0.534	0.13855391600469585	Ppdpf
0.020713041548603147	0.2548095717658878	0.173	0.158	1	Ift27
9.603763399917207e-12	0.2545424734580374	0.685	0.672	1.67844972940353e-7	Myl12b
7.139767324952492e-7	0.2541897444908725	0.792	0.775	0.01247817135381947	Pitpnc1
0.1488842428027382	0.25260696859462994	0.185	0.178	1	Ptpn12
0.003663957032736737	0.2522255007802239	0.101	0.083	1	Smpd5
1.5351581025571965e-9	0.2519382544482268	0.396	0.339	2.6829958158392123e-5	Eomes
0.008273232021209151	0.25120666721373297	0.161	0.143	1	Scd2
0.12406265517568084	0.2511973194224768	0.173	0.163	1	Gm51802
2.8393083987318077e-4	0.25089676793088356	0.188	0.161	1	Armc7
0.00429674133138314	0.25082190444076535	0.188	0.169	1	Trappc2l
2.36281127954011e-15	0.2504905850647874	0.815	0.821	4.12948527325225e-11	Eno1
0.43092644393561463	0.25020427185832583	0.223	0.224	1	Slc20a2
0.14873172282518898	0.24992889470568103	0.139	0.13	1	Ermp1
0.12013643574490386	0.2498979317983363	0.119	0.11	1	Sp140
3.859539834148601e-5	0.24924937261252045	0.514	0.497	0.674531776814151	Plaat3
0.017789395296997582	0.24889554391686852	0.15	0.135	1	N6amt1
0.0019739777162362357	0.2477048561269176	0.386	0.367	1	Tcf3
0.0016906160752410463	0.24716108522910446	0.37	0.359	1	Tbcb
0.25407209671326536	0.2471397548281049	0.194	0.19	1	Wbp2
0.003431717147543498	0.24696011526821826	0.262	0.244	1	Vrk3
7.224245186959533e-5	0.24647127961484502	0.464	0.447	1	Tprgl
0.0017852711779670672	0.2464108092166255	0.211	0.19	1	Chmp1a
0.01549096293082793	0.24626755724465843	0.106	0.092	1	Paqr4
4.852548120954051e-4	0.24580070296946022	0.352	0.333	1	Dhrs7
3.005209755614749e-16	0.24562142342989102	0.895	0.897	5.252205089887897e-12	Hcst
0.33123144728051995	0.2454306210644508	0.172	0.166	1	Kcnk5
0.030610155907831376	0.24454503929840188	0.119	0.106	1	A430088P11Rik
0.07011419186080492	0.24370721395509287	0.107	0.096	1	Zfp692
0.042900587551549026	0.24278748935231786	0.178	0.165	1	Dus2
7.142225873048728e-5	0.242251917729124	0.422	0.395	1	Dusp2
6.28762459696868e-5	0.2418830164330695	0.498	0.479	1	Dbnl
0.3611513207325278	0.24151708258445237	0.143	0.139	1	Scly
1.4879860530994353e-16	0.24149140512929002	0.798	0.796	2.600553225001883e-12	Cdc42
1.3836692486159373e-102	0.24032028100589642	0.96	0.964	2.4182387458060738e-98	Rack1
9.666473070885809e-8	0.24026152207264306	0.6	0.577	0.0016894094985987129	Apobec3
0.016268018631479187	0.2399375862525972	0.184	0.167	1	Zgpat
1.4778453162068054e-5	0.2399069028013095	0.477	0.451	0.25828302591346336	Inpp5d
2.1937934519880492e-28	0.23976958874536303	0.921	0.919	3.834092816039514e-24	Septin1
0.10020068006670035	0.23939419066005518	0.106	0.096	1	Gm57354
0.019176394199639478	0.23913000938145146	0.227	0.213	1	Bin3
0.05493835504128229	0.23908566014924704	0.127	0.115	1	H2bc24
1.6687567043916204e-4	0.2390825948671652	0.484	0.469	1	Mta3
0.005310255359706906	0.2386586544154783	0.245	0.227	1	Mrpl35
0.3595241758051704	0.2386492157845027	0.211	0.226	1	Gpcpd1
0.02159651472529459	0.2384359862451656	0.516	0.521	1	Cbl
0.179267522927146	0.23839311555101106	0.146	0.138	1	Hdhd5
0.10439731486939675	0.23811348092456242	0.123	0.113	1	Tfeb
0.017470564103079872	0.2374891523726978	0.411	0.405	1	Prkcb
0.006753388070046345	0.23708249682359872	0.114	0.097	1	Gm20234
0.0123355775145896	0.2364671376004046	0.3	0.287	1	Acat1
0.18985237679590783	0.23631327987486594	0.157	0.152	1	Mov10
0.018798693933186148	0.23569266000106726	0.268	0.256	1	Chchd10
0.005316575586927946	0.23496969412889535	0.235	0.215	1	Pfkfb3
6.993390568340166e-11	0.23492143846932712	0.67	0.666	1.2222348696288109e-6	Ndufb10
0.2643402210671684	0.23412175516032696	0.244	0.243	1	Abcb9
0.015534637376352326	0.23393847226708792	0.357	0.35	1	Rnf114
0.2346932644924383	0.2336576598245228	0.417	0.426	1	Elf4
0.007653329039559328	0.23352449967765843	0.23	0.212	1	Fam76a
0.35358352500495716	0.23336111395571502	0.187	0.201	1	Anks1
4.3208508553985235e-4	0.23279530093639278	0.217	0.19	1	Plod2
0.417215301223031	0.23248155166444473	0.209	0.208	1	Adar
0.5266789505713627	0.23179412196921423	0.43	0.443	1	Atp8b4
0.17913442715480415	0.23100138603439824	0.178	0.171	1	Gm43647
0.007397552149325071	0.23095905119133064	0.165	0.147	1	Cltb
0.018978426231559407	0.23076489277894335	0.357	0.348	1	Kif13b
1.628535734900761e-11	0.230417926636999	0.722	0.705	2.84619190388606e-7	Tmem256
0.006468508301831899	0.23017740228079386	0.242	0.226	1	Nabp2
2.8607965948257447e-8	0.23014318407182333	0.698	0.677	4.999814208776954e-4	Flna
0.1819321173086432	0.22973368310097353	0.263	0.257	1	St8sia4
0.33713908576501456	0.22908647318953168	0.145	0.14	1	Clybl
0.8139828257625878	0.22879103854073002	0.236	0.241	1	Kat2b
1.8655397750940776e-4	0.22874691848772544	0.33	0.305	1	Slirp
0.27837819536144665	0.22858388960757758	0.129	0.123	1	Rpap2
0.4084472863710298	0.22810856399752905	0.411	0.423	1	Vps37b
0.13274656747336874	0.2281017859724912	0.176	0.167	1	Klhdc1
0.03141665341216918	0.22731675000170237	0.183	0.17	1	Ddit3
0.7217431016764413	0.22712474569265995	0.107	0.106	1	Ppp1r12b
1.0706881892452585e-4	0.22704249529383966	0.517	0.502	1	Lat
1.1592771785133465e-8	0.22654485121415557	0.664	0.643	2.0260687248877757e-4	Nsmaf
0.1597504287249542	0.22586166020618448	0.328	0.328	1	5430405H02Rik
0.005452491826370265	0.2257674548917502	0.421	0.411	1	Hk1
0.21652022637305965	0.22552422530286842	0.233	0.229	1	Rnf125
0.9721126708163322	0.22533048805712474	0.11	0.112	1	Traf3ip1
0.011684498375830648	0.2251775108323787	0.253	0.238	1	Spint2
6.682660033666768e-4	0.22509707366292692	0.224	0.196	1	Egr1
0.3025403864107988	0.22488605911103177	0.13	0.125	1	Nck2
0.0045197896804231	0.2248689963390889	0.312	0.295	1	Txk
7.508612736731529e-7	0.22458996923691021	0.624	0.606	0.013122802479985693	Cyth1
0.06827245315229073	0.22454925062022557	0.161	0.152	1	Rbms2
0.024796130728329698	0.2244584744020064	0.108	0.095	1	Slc2a1
0.01820116732849741	0.2241824468441402	0.322	0.313	1	Chsy1
0.2549350035194129	0.2239534192087888	0.325	0.33	1	Sart3
0.008559305930153168	0.22383955976852843	0.427	0.417	1	Kri1
0.09677671744070554	0.2234615048788391	0.169	0.159	1	Hrh2
1.3987138458093623e-5	0.22285315813148363	0.427	0.401	0.24445321883210225	Ankra2
0.04141017930451712	0.22270103628337967	0.111	0.098	1	H2-Q5
0.0012236261584552502	0.22263728592310228	0.734	0.743	1	Bcl11b
0.012793416327670323	0.2226148250055151	0.249	0.232	1	Tubb4b
0.9097640682790017	0.2224246112005217	0.122	0.124	1	Fam241a
4.497372812487133e-44	0.22239940207745823	0.939	0.946	7.860058464383763e-40	Snrpg
0.07301649192062476	0.22208327247833526	0.158	0.146	1	Agfg2
0.04626757582328481	0.22094051987804214	0.368	0.363	1	Srsf5
2.7755469007866306e-8	0.22061691908470782	0.71	0.707	4.850823318504794e-4	Gtf2i
0.0016087406860645366	0.2202271269252653	0.537	0.541	1	Mlec
0.6064965279621303	0.21940131292330323	0.213	0.214	1	Tulp4
9.86377981569957e-5	0.21918094574486113	0.497	0.466	1	Gramd3
2.110142262276289e-4	0.21909249068672831	0.453	0.432	1	Rpap3
0.09532967761038227	0.2183981276825948	0.215	0.207	1	Txndc12
6.747977301573356e-8	0.21803771304077946	0.698	0.69	0.0011793439929959754	Atp6v1e1
0.014158880257016846	0.21798452102684218	0.371	0.36	1	Lrrc8c
0.03400637616064334	0.21690894086492962	0.233	0.221	1	Clcc1
0.08925553056426883	0.21654669972382257	0.156	0.147	1	Smim26
0.11887656593015407	0.21605836456594485	0.113	0.103	1	Oas1c
0.12467280318463064	0.2157892783647437	0.165	0.155	1	Gsr
9.875145029247151e-17	0.21558970400477695	0.879	0.888	1.7258790967615247e-12	Gpi1
0.04882747760186371	0.2154457954490635	0.247	0.236	1	Trp53i11
0.7304713503943454	0.21519172330688086	0.206	0.216	1	St3gal1
0.5001160601351007	0.21509386521417495	0.249	0.249	1	Trak1
0.014577267934445368	0.2149491405836561	0.242	0.227	1	Gemin7
0.008944077766847445	0.2146871579613694	0.121	0.104	1	Nudt16
4.975457755066551e-19	0.21465981942110002	0.905	0.901	8.695607518529812e-15	Xrn2
0.009470333503894967	0.214504025519628	0.224	0.207	1	Hmces
4.981500264661079e-13	0.21442307293474072	0.885	0.89	8.706168012548169e-9	Ddx24
0.02405858296088616	0.21424838222647896	0.371	0.365	1	Ufsp2
0.27153077726704217	0.2132202735329769	0.279	0.279	1	Ppp6r2
4.1541508381611596e-5	0.21285187085254653	0.499	0.476	0.7260209419854259	Ssh2
0.35245336322762316	0.21244088970143626	0.184	0.181	1	Cerk
0.138724780760074	0.21238993749938961	0.301	0.297	1	Parp3
0.26216538071656253	0.2121657225936613	0.173	0.17	1	Cyth2
0.011766401280472835	0.21184661251485992	0.294	0.278	1	Araf
0.11339418621430457	0.2116570484489919	0.162	0.152	1	Capn2
1.0126562917638932e-7	0.2113336414924314	0.807	0.802	0.0017698194011157562	Sell
0.039271444905331035	0.21086681108656813	0.269	0.257	1	1700097N02Rik
0.023637165789155447	0.2104730816471866	0.382	0.375	1	Trim14
0.0019985842899595237	0.2102979214185628	0.516	0.514	1	Ctsa
0.0613559526203676	0.21023685114869828	0.201	0.189	1	Gpr65
0.9650860306316306	0.21017572459747558	0.247	0.255	1	Gse1
0.13994727916593755	0.21011388975963619	0.213	0.206	1	Plcb2
0.16873973917010127	0.20994137332607465	0.166	0.157	1	Sun1
4.155838852887237e-7	0.20981853818621826	0.59	0.578	0.007263159563191024	Tor1aip1
0.7868731183116044	0.20980868500973981	0.152	0.159	1	Xpa
7.297916054837526e-9	0.20978327979577138	0.688	0.671	1.2754567889039544e-4	Psmb9
0.22085032639572377	0.2096031143704269	0.253	0.248	1	Znrf1
1.368735812064664e-5	0.20957020088068787	0.482	0.46	0.23921395787454133	Atp6v0c
0.39210439972981614	0.20906772625223846	0.202	0.201	1	2810013P06Rik
0.1591686491674768	0.20843806959167888	0.181	0.173	1	Pim1
0.03161550815201401	0.20815990365662485	0.147	0.134	1	Mphosph6
0.14443620105109742	0.20799495604211726	0.122	0.114	1	Tapbpl
0.2949738762869611	0.20779581308442419	0.219	0.216	1	Rprd1b
0.7688971170571458	0.20764296168610064	0.11	0.11	1	Stx2
8.062143960645253e-13	0.2073757970640946	0.953	0.948	1.409020900001971e-8	Crip1
8.449161724578362e-7	0.20730596379729083	0.64	0.629	0.014766599946045603	Vps28
0.09043856690264812	0.20667576368827978	0.241	0.232	1	Dennd4a
0.5097431834250508	0.20646143329540045	0.139	0.137	1	Klhl5
0.04132950814945003	0.20640052493136918	0.101	0.089	1	Zfp362
0.006596628087120247	0.20631437982715073	0.56	0.55	1	Dnah8
0.9359069863191386	0.20628743491579216	0.254	0.262	1	Mad1l1
2.126160951162545e-5	0.20599573837721985	0.588	0.563	0.37158914943467797	Cdkn2d
0.282375873665512	0.20594933556125805	0.219	0.236	1	Atg7
0.8424834636806469	0.20525351146024695	0.144	0.148	1	Prc1
1.310868691230558e-10	0.20494871215353094	0.815	0.805	2.291005211663646e-6	Nudcd3
0.23140648438662642	0.20402576443690879	0.126	0.12	1	Gnb4
0.04381042230800884	0.20378107521117356	0.397	0.396	1	Ifnar2
0.9659904518368314	0.20324656719642575	0.612	0.633	1	Cst3
2.492576684177027e-5	0.2030720170129372	0.672	0.67	0.43562762709361896	Tapbp
0.17047805504394414	0.20274027662477878	0.194	0.188	1	Pttg1
0.09082111923538205	0.20248408981745247	0.275	0.267	1	Ccser2
0.0737649913237002	0.20242154047301164	0.314	0.304	1	Myo1f
0.006783324046738484	0.20234077997821998	0.136	0.118	1	Gm35748
0.5513436808859058	0.20230022952643534	0.128	0.126	1	5830408C22Rik
0.4028345024150509	0.20152948842109164	0.175	0.187	1	Itpr1
0.35274630570629734	0.20096774858350663	0.099	0.107	1	E130307A14Rik
3.0409501716552558e-6	0.20073858470547545	0.686	0.689	0.053146686150018906	Grb2
1.5065010440204154e-12	0.20047366684933698	0.8	0.789	2.6329118746344802e-8	Dnajb6
0.844519763844483	0.20039388389020174	0.118	0.119	1	Tchp
0.11905111244001974	0.20023424739301876	0.217	0.21	1	Tubgcp5
0.57123963104425	0.20014267139177372	0.297	0.3	1	Gm26510
5.328268316141008e-9	0.20007523844675945	0.778	0.766	9.31221453611964e-5	Gimap5
0.3344159910328293	0.20007488566424314	0.167	0.163	1	2900093K20Rik
0.014074627602366739	0.20000059853367347	0.126	0.111	1	Cyb561d2
0.31964041200684334	0.19986722687334113	0.29	0.294	1	Mtch1
5.6330184274789504e-126	0.19960421918657456	0.979	0.982	9.844826305704961e-122	Rps29
0.002636682107533058	0.19900445674473405	0.476	0.469	1	Man2b1
0.11869703682548172	0.19894226096352896	0.249	0.243	1	Flywch1
0.4441867458142352	0.19889178595959556	0.213	0.212	1	Cog4
0.23364979614748477	0.19795353407255328	0.276	0.272	1	Rftn1
1.6990835497058567e-5	0.19763741991974565	0.574	0.564	0.2969488319820926	Synrg
0.10087511035326002	0.1976334921336078	0.176	0.166	1	Cep152
0.008472206678032428	0.19736818686083146	0.581	0.583	1	Grap2
0.35814793401386313	0.19735994257879774	0.238	0.235	1	Strn
0.3189704288749619	0.1973535200163239	0.137	0.133	1	Flad1
0.1522873640605317	0.19729494123343083	0.504	0.513	1	4930581F22Rik
0.19935082810537838	0.19720779254567722	0.161	0.155	1	Lmf1
0.4215443761662884	0.19700309233053148	0.226	0.224	1	Arl4c
0.05803298416313253	0.19657878790416383	0.12	0.109	1	Nabp1
0.0382519304126406	0.19616682845056976	0.219	0.206	1	Trim26
0.4411576435299882	0.19599766004069452	0.129	0.126	1	Pdlim7
0.9802916449271684	0.19593376352141623	0.115	0.115	1	Camkmt
2.450114262640698e-4	0.19588277337123156	0.491	0.481	1	Cuta
6.602944662115184e-39	0.1955607360967173	0.946	0.95	1.1539966385978707e-34	Rpl10a
4.7471834099825795e-5	0.1953305908700661	0.623	0.623	0.8296652445626554	Brd9
0.9499556964866748	0.195198509453272	0.19	0.195	1	Prr12
0.44605305781875654	0.19511278572390167	0.146	0.142	1	Zfp652
0.19465922150572323	0.1946614673692012	0.276	0.273	1	Hmga1
0.43868471591005	0.1946033726315537	0.14	0.137	1	Kiz
0.42942000169245514	0.19434685412590458	0.137	0.146	1	Sntb2
0.32077258319574037	0.1937440028673596	0.142	0.138	1	Wscd2
0.002867491411018826	0.19352828351442403	0.553	0.547	1	Akna
0.03185172855739058	0.19331757483644996	0.242	0.228	1	Ehd3
0.0012499815926902862	0.19330736289765704	0.345	0.327	1	Sys1
0.6857765532248146	0.19272757345501756	0.102	0.107	1	Tmem63a
1.4713953032543137e-4	0.19227432327646699	0.691	0.692	1	Esyt1
0.15396187282387036	0.19218384624819818	0.312	0.308	1	Tbc1d2b
0.3024727654413071	0.19214470972180908	0.362	0.364	1	Zmynd11
0.17819162097872707	0.1919488813425499	0.315	0.312	1	Plcg1
0.05701340906662474	0.19191034192756484	0.308	0.304	1	Cisd1
1.33393520021264e-4	0.19173538855655353	0.43	0.402	1	Gphn
0.37842577101954317	0.19168550443477794	0.286	0.289	1	Lgals8
2.689781310378857e-4	0.1915678502959338	0.463	0.445	1	Ptp4a3
0.024892537317145483	0.191191874896523	0.356	0.346	1	Notch1
0.012471202156773276	0.1906877921647887	0.275	0.259	1	Pank2
0.3837178837277106	0.19049697078196748	0.118	0.114	1	Gzf1
0.12942746831483254	0.1900452484636932	0.197	0.188	1	Fam122a
0.44847847325513424	0.1895627158118025	0.118	0.115	1	Tpd52
0.3365915674476688	0.18952527342991	0.3	0.303	1	Spty2d1
0.1374758233674373	0.18898108666398095	0.187	0.177	1	Gpd2
0.1531599490172686	0.18888377469002227	0.188	0.18	1	Neurl3
3.4686879129543687e-6	0.18878047725536584	0.785	0.789	0.0606222586547035	Grk6
0.0018637070386379993	0.18863392792052275	0.53	0.522	1	Pfkp
0.014786128564610099	0.18844582928236953	0.322	0.312	1	Psmb4
0.491990623330366	0.18839879763286482	0.37	0.376	1	Slc9a9
7.811923240908596e-6	0.1882115961832317	0.64	0.635	0.13652898248135953	Rab14
0.0685123661665941	0.18811534974777544	0.252	0.242	1	Smad7
0.3467282779493321	0.1880535195400349	0.305	0.306	1	Sdccag8
0.9984265707999567	0.1879971701035701	0.166	0.17	1	Atp8a1
0.03508558988208372	0.18743730911947998	0.35	0.345	1	Sipa1l1
0.008746874101875	0.18734940876411826	0.434	0.422	1	Ddx42
0.03366797114042434	0.18698813255614175	0.417	0.413	1	Exoc6
0.046904352207641005	0.1868810149147465	0.586	0.581	1	Prex1
0.21210900412821898	0.18669928058304197	0.386	0.391	1	Naa20
1.071016243205612e-6	0.18643717138638072	0.623	0.614	0.01871815088250448	Diaph1
4.5673048531836334e-8	0.1860929566619025	0.847	0.837	7.982278691909036e-4	Ablim1
0.10214017357042329	0.18577541612393178	0.144	0.134	1	St3gal4
0.19674072900511386	0.18567755712021605	0.386	0.387	1	Micu2
0.0878401501675778	0.18536241423512267	0.226	0.217	1	2700062C07Rik
0.05559711282242801	0.18490524164182887	0.348	0.34	1	Rbl2
0.033791027781453854	0.18473064334906675	0.223	0.211	1	Faap20
0.19756535825413274	0.18469142151017093	0.182	0.175	1	Ttc13
0.011030803437727438	0.18454203621774568	0.336	0.32	1	Commd7
0.013748262705941035	0.18452077297597302	0.124	0.145	1	Pacsin2
2.1381347564601585e-61	0.18440830041761647	0.955	0.96	3.736818113865419e-57	Rpl39
0.10950417090932182	0.1842601787027367	0.111	0.102	1	Prdx3
0.20243879202074486	0.18387284249404678	0.602	0.614	1	Scml4
0.2314845081432296	0.18381767208848898	0.182	0.175	1	Dennd4c
0.12398868541303723	0.18372028965392528	0.294	0.289	1	Galk1
0.17811093892987556	0.1836894041756969	0.163	0.155	1	Cldnd1
0.17145963384868307	0.1832678833560304	0.168	0.16	1	Rabif
0.25851466907397197	0.18322976448016898	0.331	0.333	1	Rnf19a
3.2556335677632454e-8	0.18306638428381827	0.732	0.729	5.689870786379824e-4	Atp5mpl
0.08716282784714617	0.18286822632917077	0.162	0.181	1	Lmbrd1
0.5260459133170515	0.1828074532013244	0.171	0.169	1	Lpin2
0.22853595459656498	0.18278831815948005	0.102	0.095	1	Susd3
0.8517412826246129	0.182304977230334	0.349	0.366	1	Foxo1
0.3746332122796476	0.18214540693827663	0.115	0.111	1	Rhot2
0.7897588480809127	0.18158926243609042	0.204	0.208	1	Dpf2
0.002647915264035047	0.18138389842573888	0.668	0.675	1	Bltp1
0.2383794143913797	0.18134836854140102	0.268	0.266	1	Stx8
0.7496836106442993	0.181101602029347	0.184	0.186	1	Arfgap1
2.027706810636094e-5	0.1810151230979682	0.901	0.904	0.35438231929487013	Dock2
3.991829243595577e-7	0.18098042630418698	0.682	0.683	0.00697651996903199	Snrnp27
0.05131474897856608	0.18096232617072572	0.265	0.256	1	Vamp5
0.32243297663227655	0.1808664191203655	0.137	0.132	1	Endov
0.11225125011195856	0.18077223542877296	0.268	0.262	1	Ufm1
0.9359698358907727	0.18071611853251612	0.138	0.14	1	Cep128
4.59425162213223e-4	0.18055833141648403	0.166	0.139	1	Samd3
2.6780828645440137e-13	0.1803839240310099	0.835	0.828	4.680485422363573e-9	Bola2
0.06605917539620292	0.18028515393912703	0.114	0.103	1	Cxcr3
0.08602358540478405	0.18021031467793103	0.24	0.232	1	Cdkn2aipnl
0.07455967953221035	0.1801246459078265	0.366	0.363	1	Epb41
0.07959245226304988	0.18010474696334788	0.179	0.167	1	Ncbp2as2
0.18730729640388216	0.1798893566053037	0.293	0.29	1	Sec11a
0.007048110078674108	0.17961259085773407	0.321	0.306	1	Ppt1
0.9405127137319556	0.1794896595854223	0.228	0.235	1	Coro1c
0.4057340867413484	0.17939598846263327	0.229	0.228	1	Fam168a
0.0690422358178625	0.17918784346626393	0.174	0.163	1	Cmtm7
0.3908015859554927	0.1791478808273585	0.304	0.306	1	G2e3
0.20721207353011387	0.17882390480446642	0.17	0.164	1	Gpr18
0.09215325230362871	0.17881375008203726	0.312	0.308	1	Grina
0.29215383913215803	0.17859291138940325	0.195	0.189	1	Runx2
0.3555279485147781	0.1784798851869414	0.405	0.415	1	Vezf1
0.1842694594571836	0.17816713152501462	0.231	0.226	1	Ccdc107
1.4233298407259225e-4	0.17804805451931016	0.654	0.651	1	Zcchc7
0.3919106012602695	0.17804639108247966	0.168	0.18	1	Brf1
0.519320000935567	0.17788964157114218	0.114	0.111	1	Pi4kb
0.7111560615020669	0.17775485259137902	0.147	0.148	1	Pde6d
0.2147251721947957	0.17756255646537272	0.529	0.542	1	Septin9
0.9570389700875901	0.17753574519589188	0.136	0.14	1	Prkag2
8.909756342884784e-4	0.17750323918500532	0.612	0.621	1	Dhx8
0.14431143804192073	0.1769994485241638	0.47	0.47	1	Coro7
0.5053855981792357	0.17692860757144246	0.175	0.174	1	Pglyrp2
0.12017220216215618	0.17691855213541519	0.343	0.339	1	Aff4
4.9866842164381634e-8	0.17652185826348843	0.767	0.737	8.715228005068979e-4	Emp3
0.3076829828486527	0.17651244264962163	0.121	0.116	1	Gm4258
0.016250853629468476	0.17648147613692794	0.312	0.297	1	Mcu
0.19903539407938822	0.17607185854715346	0.159	0.152	1	Ccdc167
0.2611023717572861	0.17577568057148363	0.178	0.192	1	Ppme1
2.3435733028261672e-7	0.17577176967446773	0.694	0.68	0.004095863061349293	Sipa1
0.3547548852509109	0.17555498645302037	0.111	0.106	1	1600014C10Rik
4.7317191537304646e-6	0.17522624814871546	0.712	0.707	0.08269625564974734	Nck1
0.40169171825095096	0.17509930532043683	0.143	0.141	1	Retreg2
0.7118028706215898	0.17452044489314322	0.102	0.101	1	Hipk2
0.10057460245764013	0.17440457211774185	0.133	0.123	1	Trnau1ap
0.1556663939579921	0.1741428711716857	0.1	0.093	1	2610318N02Rik
0.09650691029719581	0.17411529424640104	0.347	0.346	1	Adipor1
0.10957387282452462	0.17378905541775413	0.168	0.158	1	Edem1
0.2336095845249305	0.1735377663095879	0.369	0.375	1	Lta4h
0.4688019791265527	0.17321824922120332	0.132	0.14	1	Arfgef2
0.0016712174247898233	0.1728955065219624	0.482	0.472	1	Nherf1
0.07381282692036588	0.17273133916048056	0.107	0.096	1	Rell1
0.013704739726744615	0.1726109557368493	0.384	0.375	1	Ep400
3.6808516683594955e-20	0.17237183694194025	0.955	0.953	6.43302446079189e-16	Spacdr
0.16082927997916158	0.17210077979350147	0.206	0.198	1	Rere
0.9194739302140422	0.17112330809725185	0.274	0.281	1	E2f2
0.7683171352526184	0.17052230222180276	0.143	0.149	1	Mtf1
2.359934388759053e-19	0.17034809530784978	0.947	0.95	4.124457331234197e-15	Psmb8
1.4812320187076136e-13	0.17025611405068153	0.896	0.897	2.5887491990952964e-9	Mrpl52
2.104985627553901e-6	0.1700587300431633	0.682	0.686	0.036788833812759526	Hdac1
0.013450676224428944	0.16995982392767894	0.404	0.397	1	Akt2
5.029909860483201e-4	0.16991136668664486	0.629	0.621	1	Pycard
6.401951967931402e-8	0.16990519722104191	0.811	0.797	0.0011188691454353712	Tpm3
0.040706058097834126	0.16964201137882529	0.145	0.131	1	Helz2
0.4892685745268247	0.16910106849485607	0.247	0.247	1	Gtpbp2
0.07698633417413966	0.16901194229350702	0.26	0.247	1	Nrde2
0.1471890324287632	0.16882504583688773	0.282	0.275	1	Gpatch2
0.4982640573445914	0.1683980271572474	0.112	0.108	1	Ercc6l2
0.5186374973726043	0.1682597983341847	0.181	0.18	1	Strada
0.12136801924363201	0.16817861312676063	0.312	0.305	1	Gtf3c6
1.8666314931536395e-4	0.16798732280372247	0.578	0.564	1	Arhgap9
0.38837688999850095	0.1679735771933477	0.182	0.179	1	Zyg11b
0.006324213614617337	0.16796805417093297	0.106	0.089	1	Gadd45b
0.7569729931464773	0.16786961136833517	0.375	0.39	1	Farsb
0.06043465166531362	0.16756705298181954	0.414	0.412	1	Sirt2
2.4534905641688966e-6	0.16745808207587598	0.73	0.726	0.042879654589979804	Tra2b
0.7308221299285126	0.1673797461650568	0.297	0.303	1	Pacs1
0.0019308420027633227	0.16725423700798456	0.458	0.447	1	Wdr70
0.04874518387174443	0.16714459130872208	0.389	0.379	1	Slc4a7
0.007418804610717577	0.16698457058760097	0.139	0.121	1	Cbr1
0.5894010574600466	0.16656685302326024	0.287	0.291	1	Ppp1r9b
0.08067247791853763	0.16656566573929532	0.292	0.287	1	Sharpin
0.05503502990611198	0.16610412107748695	0.289	0.28	1	Rab18
0.3463514339418921	0.16606514776625847	0.14	0.15	1	Abcc4
0.7601836599201071	0.16596917550730672	0.125	0.125	1	Kdsr
1.7810963118110695e-10	0.1659466091430477	0.814	0.811	3.1128220241522062e-6	Romo1
0.0055971842368938785	0.16548598167785022	0.414	0.4	1	Bcl7b
0.8160804539764129	0.16543352501275632	0.1	0.103	1	Gpkow
1.1062992099384884e-89	0.16528996649742034	0.975	0.977	1.9334791292094963e-85	Rpl38
0.004655055428088788	0.1651942986104219	0.525	0.522	1	Cnp
0.21657837725542517	0.1651570800608218	0.368	0.37	1	Dbf4
0.14039097452485352	0.1648501203267192	0.119	0.11	1	Pgap2
0.9615332300459277	0.1644659687000667	0.165	0.168	1	Stard3nl
0.460307476041763	0.16420237699523876	0.151	0.148	1	Cpm
0.009640347986314	0.16414398271609865	0.266	0.247	1	Lars
0.050049857677979995	0.1641278606908152	0.194	0.18	1	Tsg101
0.226974992921478	0.16407273056028582	0.151	0.144	1	Zkscan1
9.69297861346767e-4	0.16391521977012483	0.346	0.321	1	Airn
0.13668279885313706	0.16384989484825596	0.381	0.379	1	Snrnp200
1.2994448032017094e-11	0.16381461390504803	0.867	0.873	2.2710396825556277e-7	Ndufa1
0.17708935482373864	0.1637165877770118	0.463	0.471	1	Il17ra
0.08912674037454088	0.1634108776102685	0.324	0.316	1	Entr1
0.5635933181419976	0.1632124661671334	0.414	0.429	1	Tbc1d1
1.2046909571635374e-70	0.16293988810381332	0.969	0.969	2.1054383858347143e-66	Rpl24
5.641580880249194e-8	0.16273699581585488	0.767	0.766	9.859790904411516e-4	Otulin
0.6832947282397328	0.16272510579815502	0.196	0.196	1	Rps6ka5
0.5870546347467922	0.16264967977789058	0.4	0.412	1	Vav1
0.015771052998555322	0.16242502848166085	0.434	0.429	1	Mrpl19
0.046359314559556025	0.16239346833085155	0.398	0.396	1	Otub1
0.6959523221744908	0.16172549425818872	0.178	0.18	1	Ppard
0.004092859555844827	0.1616720900462847	0.204	0.182	1	Ccdc127
0.5061150708149973	0.16165374875125083	0.153	0.161	1	Vac14
0.7388783610639437	0.16147465762777258	0.22	0.224	1	Tbcel
0.8621346460715112	0.16137223536699974	0.103	0.103	1	Htra2
0.04766206416742022	0.16131580009604177	0.454	0.462	1	Desi1
0.7960660204700629	0.16099251142868476	0.274	0.283	1	Sdf2
0.8768990744888301	0.1608655753536377	0.422	0.444	1	Gramd4
0.29938653131715265	0.16031041666427148	0.169	0.181	1	AW554918
5.74409399539237e-10	0.15997028075960484	0.895	0.869	1.0038953075747246e-5	Selplg
0.099601744671452	0.15987534600816056	0.186	0.176	1	Coa3
0.14659879764904823	0.15985519160153586	0.392	0.39	1	Iars2
4.2731488800170914e-10	0.15975598118657652	0.845	0.836	7.46818229760587e-6	Ndufv3
0.11222778001136134	0.15971791609402075	0.172	0.162	1	Trappc1
0.5623153459352117	0.15971767464098985	0.238	0.251	1	Thoc3
0.7097741693528883	0.15967356960416407	0.285	0.291	1	Mxi1
0.0023011996368590523	0.15963387720215028	0.462	0.447	1	Ubr2
0.02311458366248434	0.15958355446310765	0.466	0.461	1	Camk4
9.108019748303487e-6	0.15952427989999185	0.772	0.769	0.15918086114110003	Cdk2ap2
0.8404244391362579	0.1593278703192047	0.334	0.346	1	Fgf13
0.7151213137633481	0.15930250738439256	0.199	0.203	1	Fam98c
0.22181581107456097	0.15925974203167015	0.266	0.264	1	Arhgap25
0.036554207139662204	0.15896791573203892	0.428	0.424	1	Pdia4
0.41418624700856593	0.1587019365386791	0.342	0.348	1	Gfpt1
0.0032132623348920955	0.1585525979448384	0.509	0.495	1	Myo9b
0.05856227217456596	0.15796256564600109	0.184	0.171	1	Dennd2d
0.2041416438123662	0.15793412958616415	0.198	0.215	1	Xpr1
0.2736283732379326	0.15781544446526058	0.395	0.394	1	Hipk1
0.7812406205988416	0.15776230012980474	0.116	0.116	1	Plekhm1
0.11868585816839566	0.15752359463843058	0.13	0.121	1	Lyrm9
0.7561546229551049	0.1575141079013985	0.3	0.312	1	Pik3r5
0.566183992933642	0.15726440774932138	0.567	0.582	1	Arhgef18
0.7764204739955398	0.15719413651359715	0.195	0.203	1	Gm20186
0.8439301629709235	0.15708949587614907	0.245	0.25	1	Tbc1d9b
0.24019406055176998	0.156563087198756	0.158	0.152	1	Zfp511
0.29807141345101745	0.15650458442254966	0.151	0.146	1	Gpatch1
3.7028925757858754e-74	0.15649033428737535	0.977	0.975	6.471545354700974e-70	Rpl37a
8.592502790336426e-7	0.15619197188731015	0.784	0.789	0.015017117126670972	Il2rg
0.004306272278307567	0.15585635034560552	0.549	0.547	1	Tpm4
0.3345511936458178	0.15574547751122444	0.399	0.41	1	Arhgef2
0.07580941276673055	0.15568500611080216	0.236	0.226	1	Nsun6
0.9430493221581074	0.15555020942458575	0.175	0.178	1	Ntan1
0.003853202747433374	0.15543444557634462	0.551	0.556	1	Emd
0.2813090752532161	0.15535959842469627	0.274	0.272	1	Tmem87a
6.169671452208571e-6	0.15530300403571484	0.815	0.82	0.10782734797024919	Gimap3
0.29343485568214805	0.15520404040676006	0.181	0.194	1	Topbp1
2.528285337735588e-9	0.15512806411727142	0.934	0.925	4.4186842847604874e-5	Ly6e
0.18042350629875287	0.15499709258135919	0.291	0.286	1	Mthfd2
0.4181710224971757	0.1549214237041283	0.14	0.137	1	Mnt
0.47578236099925353	0.15486656138080823	0.095	0.101	1	Hacd3
0.7999985454586624	0.15470510813758054	0.173	0.174	1	Sec24a
0.11560224038817692	0.15465253317892277	0.477	0.479	1	Ttc7
0.40934148305320534	0.1545632305122816	0.301	0.304	1	Maf1
0.23301416660784083	0.15438101886400846	0.192	0.185	1	Bri3bp
0.0030670945748680085	0.15437590856174416	0.618	0.627	1	Crnkl1
0.04855120979124911	0.15434078194220346	0.325	0.318	1	Myef2
0.36009826287605	0.15424144368691917	0.416	0.426	1	Gripap1
0.8437279208064314	0.15411546349676986	0.176	0.177	1	Tbcd
0.8621192001504349	0.1541145878307706	0.127	0.128	1	Brox
0.018541499290128945	0.15408971262144	0.119	0.139	1	Xylt1
0.033384604842831525	0.1540810681756749	0.309	0.298	1	Rtcb
0.0973432720458392	0.15399543522105397	0.251	0.24	1	Wwox
0.029564304062144397	0.15377610367927932	0.527	0.53	1	Tes
0.12508362630130482	0.15364887277691108	0.3	0.297	1	Gak
0.41344410496326406	0.15355504755094862	0.171	0.168	1	Alad
0.20918328063277786	0.15355350736046214	0.211	0.206	1	Grhpr
0.8591113869605093	0.15341804803511072	0.385	0.402	1	Baz2b
0.011953060200456998	0.15336976767159016	0.204	0.185	1	Pinx1
0.35134276763268957	0.1532731184580809	0.271	0.271	1	Chmp5
0.22239528614593135	0.15324211252893505	0.287	0.284	1	Rab24
0.08935196609217139	0.153189707929352	0.396	0.396	1	D16Ertd472e
0.9639167644532862	0.15303736596212025	0.175	0.179	1	Lrpap1
0.5958199305280606	0.152741863416618	0.178	0.179	1	Paxx
0.03459674019718669	0.15260828183712233	0.526	0.533	1	Znhit1
0.06880062053648815	0.1525980317811341	0.427	0.424	1	Itgb2
0.2739582020394458	0.15244021450304168	0.195	0.19	1	Eci2
0.34574440841177034	0.15221006844888685	0.321	0.325	1	Pfdn2
0.22241566246442931	0.15219356866022782	0.101	0.095	1	Nedd4
0.061531070764209585	0.1516354913098712	0.498	0.505	1	Agpat3
0.03844187678246253	0.1515325250997126	0.277	0.264	1	Pibf1
0.3026940517208221	0.15146583589449977	0.382	0.387	1	4930417O13Rik
0.5032322889243122	0.15138265510434645	0.113	0.11	1	Dhx32
0.0047688602730497414	0.1513134116884579	0.638	0.647	1	Pnisr
0.3918550861942555	0.15124221246994574	0.094	0.101	1	Qrsl1
0.3737461675274681	0.15121778616856507	0.327	0.327	1	Nop14
0.17935971337523512	0.15121106076896496	0.15	0.143	1	Cirbp
0.45947499024805355	0.1511228041666851	0.36	0.367	1	Vti1b
0.13937234432006665	0.15097376021139697	0.244	0.238	1	Suclg1
0.6703304242778492	0.15078212710045413	0.105	0.103	1	Ankzf1
0.8250299947962851	0.15019960232751517	0.106	0.107	1	B4galt3
0.2458296000735884	0.15003938509710713	0.181	0.195	1	Dtnb
0.09440874008402694	0.14998145120138429	0.352	0.349	1	Cmpk1
1.7938666719115923e-51	0.1498260562886724	0.963	0.965	3.13514078249989e-47	Rpl21
0.0812317671756368	0.1496328644052906	0.4	0.4	1	Mical1
0.036417842962289906	0.14945093135594	0.133	0.119	1	Gclm
0.8943093808091508	0.14911080222356143	0.146	0.151	1	Abhd16a
0.5862092554007315	0.14906839045450226	0.287	0.292	1	Copa
0.09490880988598582	0.14902270740036738	0.24	0.232	1	1110059G10Rik
0.9802187304701602	0.14897518580245403	0.389	0.403	1	Atxn7l1
0.020947960199758007	0.14895722490238872	0.537	0.535	1	Itgal
0.07750278306310045	0.1489462833677262	0.149	0.137	1	Slc37a1
0.1951989245174662	0.14890954988853	0.529	0.539	1	Rcsd1
0.0014616191700995056	0.14865187700203686	0.756	0.736	1	Plec
0.5254903322317164	0.14858011280789962	0.147	0.156	1	Haus4
5.861277766486976e-22	0.1485740911862421	0.95	0.956	1.0243755152489287e-17	Nsa2
0.7504895400258413	0.14851252010284244	0.263	0.275	1	BC004004
0.0028286686329799865	0.14846182319427337	0.119	0.1	1	Eef1akmt1
0.5838308774696683	0.1484562846717421	0.101	0.099	1	Mad2l1bp
0.3843649035914976	0.1484222855873798	0.175	0.186	1	C1galt1
0.9951143778231105	0.1483266337079725	0.329	0.343	1	Usp25
0.6652306221489231	0.1481346595031745	0.169	0.168	1	Pcid2
5.611087049323969e-66	0.14761533616906686	0.976	0.978	9.806496836103502e-62	Rps28
0.33451084845869233	0.14752523405278994	0.14	0.135	1	Hddc2
0.16437708613673105	0.14750849198964958	0.487	0.491	1	Nktr
0.5397519529211023	0.14741305291961004	0.128	0.126	1	Cenph
0.5677351316438772	0.1472993559864349	0.374	0.394	1	Runx1
0.398830693458067	0.14706336142932575	0.137	0.133	1	Arl2
0.4171146654977688	0.1469293392833047	0.477	0.504	1	Cyrib
0.13666436145756033	0.14683578846028822	0.555	0.563	1	Nisch
0.5595683433834839	0.1467202275785747	0.389	0.413	1	Osbpl8
0.43499807120724293	0.14663626899385473	0.107	0.103	1	Iffo1
0.009590326352817442	0.14645501801588326	0.469	0.457	1	Lax1
0.9717739899919099	0.1462313497472223	0.127	0.13	1	2310010J17Rik
0.025104839071448642	0.14601717047007778	0.528	0.527	1	Arap2
0.9460242582038849	0.14596542734394435	0.172	0.177	1	Nudt22
0.0301043255006799	0.1457831477359145	0.426	0.424	1	Smc3
0.11162609719932957	0.14577007551328547	0.307	0.302	1	Scamp3
0.8386257116194338	0.14574577480072226	0.204	0.213	1	Rbm48
6.110532978433308e-5	0.145617961970677	0.648	0.646	1	Bsg
0.4149449695286779	0.14557927557019001	0.195	0.193	1	Lpp
0.7275250369643758	0.14546036538879514	0.373	0.39	1	Stat5b
0.07395055365380933	0.14545228114348133	0.441	0.445	1	Higd1a
0.6351317237483207	0.14540861377646053	0.106	0.112	1	Pias2
0.3331097686914072	0.14519325927817794	0.221	0.218	1	Pold3
3.1416397295619676e-74	0.14517774737761524	0.981	0.985	5.490643755355451e-70	Rps21
0.2858503899681718	0.14512399156903322	0.319	0.34	1	Vps54
0.5661299782681832	0.1448548954463822	0.225	0.227	1	Pmm1
0.9046248987875264	0.14465541076927269	0.27	0.277	1	Ncoa1
0.015355880259225112	0.14455699868794236	0.645	0.667	1	Me2
0.015672783938540477	0.14445461038139795	0.405	0.4	1	Cdk5rap3
0.9802537186885775	0.14436084356969414	0.127	0.129	1	B3glct
0.03972069565256505	0.1443132654388184	0.401	0.395	1	ENSMUSG00000121501
0.0015306895802546943	0.1442411736155776	0.597	0.606	1	Tmco1
0.0018712742560503906	0.1440836960522378	0.753	0.761	1	Klf13
0.22177955992558007	0.1438904147555118	0.222	0.216	1	Nelfb
0.37876788959154334	0.1437926088545639	0.418	0.429	1	Gmip
0.5207733057382484	0.14371521168062873	0.249	0.25	1	Mllt6
0.4918339585854363	0.14349825141749162	0.282	0.283	1	Rbms1
0.22250083309455745	0.14347935912630927	0.481	0.493	1	Izumo1r
0.7880261516073679	0.14347153209004948	0.106	0.11	1	Gna15
0.18218797907647516	0.14339471457378472	0.607	0.634	1	Zdhhc18
0.9180420457944685	0.14336490535762225	0.301	0.313	1	Vrk2
0.6952811429287152	0.14328477519306654	0.34	0.351	1	Ttc3
0.6757414205536185	0.14325139142213095	0.129	0.127	1	Ncstn
0.06441457807235526	0.14321226522747404	0.368	0.365	1	Prkacb
0.04959324899824695	0.1431300426863404	0.519	0.521	1	Nup210
0.5128323683882934	0.14307974702051696	0.277	0.279	1	Phactr4
0.9367066760300012	0.14298993613935052	0.162	0.166	1	Hexim1
0.18377199665169744	0.14266385482462574	0.114	0.126	1	Epcam
0.07298596666511757	0.14263873399267235	0.479	0.485	1	Ap2a2
0.018348391631093385	0.1424470445912619	0.652	0.648	1	H2-Q6
0.7703113519786832	0.14228482963052058	0.116	0.12	1	Snx30
1.2232834572987642e-6	0.1422283095364909	0.745	0.749	0.0213793249832105	Ube2i
0.1699769003290169	0.14210813817392176	0.156	0.149	1	Crim1
4.304568022535486e-4	0.14208704883805823	0.681	0.666	1	Acap1
0.5287865092102659	0.14169416553106884	0.225	0.225	1	Pex3
1.1578107748502518e-5	0.14156617482726075	0.804	0.803	0.20235058912057852	Tnrc6a
3.992783980457372e-6	0.14153037567431104	0.687	0.681	0.0697818856264535	Susd6
0.15447388347742233	0.1411672573703997	0.164	0.155	1	Ccdc125
0.03886860608558483	0.1408716468215292	0.564	0.571	1	Ascc3
0.971836695023825	0.1407910842870257	0.144	0.146	1	Ksr1
0.24955086079181923	0.1407239244117691	0.418	0.425	1	Rasa2
2.733191467876827e-6	0.14071252381870414	0.829	0.829	0.0477679872840833	Fermt3
0.7244956200787609	0.1406652561664532	0.191	0.194	1	Ormdl3
0.12803470675505177	0.14056884795105734	0.443	0.451	1	Gabarapl2
0.7177058619749589	0.14053790439168967	0.211	0.214	1	Nfic
0.17416423173772932	0.14043913564560917	0.72	0.732	1	Ifi203
0.12744197065068968	0.14037608659663736	0.431	0.441	1	Snrpa
0.002106608622793787	0.1403540818419809	0.544	0.534	1	Cox20
0.9973312572655674	0.14034205543761025	0.253	0.262	1	Naa16
0.5190543622944843	0.14022444437331671	0.178	0.178	1	9930111J21Rik2
0.40916618934830046	0.13986517857162578	0.44	0.45	1	Atg12
0.8566731348433427	0.1398011618545998	0.164	0.169	1	Asb6
0.07453489539260857	0.1397374216957053	0.477	0.483	1	Plekha2
0.26374934059995614	0.13972688057916072	0.111	0.121	1	Borcs5
0.8090817052362919	0.13930870410800966	0.107	0.107	1	Nceh1
1.0902250728771333e-4	0.13923095370994987	0.762	0.751	1	Bin2
0.7141422297290955	0.13847877090231875	0.161	0.162	1	1810041H14Rik
0.7039347630751509	0.1380928217544788	0.26	0.265	1	Prpf39
0.15400590888375038	0.138010805491533	0.107	0.099	1	5830428M24Rik
0.7961863702374743	0.13771532233814	0.111	0.111	1	Mark4
9.480477225317227e-5	0.1377101135786185	0.763	0.776	1	Iqgap1
0.23599470516382082	0.13766362447154573	0.57	0.586	1	Usp3
0.6599120721460138	0.13759655382128289	0.245	0.249	1	Pxn
0.7167276179733064	0.13757514867394738	0.124	0.125	1	Dnajc17
0.6870813639340745	0.13756604675704875	0.151	0.15	1	Mbd6
0.0697938760888764	0.13745144028073897	0.457	0.456	1	Gcc2
0.9500615181828672	0.13727604767315194	0.248	0.259	1	Zc3h7a
1.0956840484648463e-8	0.1370701547365738	0.85	0.86	1.914927011502012e-4	Tmem258
0.5252378216000793	0.13704136733331773	0.239	0.24	1	Irf9
0.8352286439869305	0.13703998300309217	0.182	0.188	1	Pola2
0.18328187323777512	0.13702615758294878	0.137	0.129	1	Rpp38
0.446090941258134	0.13700049983591067	0.214	0.211	1	Xbp1
0.3729301139902156	0.13689797934888726	0.318	0.321	1	Tbc1d20
0.8559541997992597	0.13688236380887497	0.155	0.157	1	Gbp8
0.5718661135357774	0.13688123211938574	0.191	0.191	1	Rnf31
2.40508943823987e-4	0.1367867146889259	0.733	0.745	1	Rnasek
0.492143416002713	0.13678316261506462	0.193	0.205	1	Gtf3c3
0.9442238428424107	0.1367672784237266	0.177	0.183	1	Cers5
0.4260673153653844	0.13647128970319655	0.14	0.136	1	Rpap1
0.15138149945453314	0.13634317833435886	0.465	0.48	1	Ppwd1
0.22722265003951264	0.13627423758309137	0.453	0.459	1	Gnptab
0.009744455758711723	0.1362657029525255	0.406	0.393	1	Eif1a
0.07979525589696976	0.13617509397598393	0.418	0.417	1	Ankrd13a
0.3567867140094164	0.13608601689287336	0.237	0.254	1	Tbc1d22b
0.9023566879560985	0.13606790691034498	0.219	0.226	1	Eipr1
0.33189010677535385	0.13606265220938502	0.432	0.446	1	Zdhhc20
1.8169575096881627e-5	0.1359861057462366	0.907	0.912	0.3175496639682002	Trac
0.03564995279454302	0.135978519551189	0.31	0.344	1	Agpat4
0.04696533026707441	0.13594313448492387	0.542	0.554	1	Fth1
0.6114909007331968	0.1358378519509802	0.108	0.107	1	Fbxo31
0.6762500068861401	0.13583733149165195	0.325	0.333	1	Ano6
0.9823527881252232	0.1357161117419884	0.547	0.566	1	Ppm1h
0.3695238524539291	0.13561252290638814	0.263	0.28	1	Dcaf5
7.3555326290537e-6	0.1353679625312183	0.812	0.816	0.1285526437579715	Psmb1
0.3327789784807493	0.13517148230654397	0.124	0.119	1	Gsk3a
0.8120442628482608	0.13504555894750048	0.249	0.254	1	H2-DMa
0.35790698033424756	0.13504372929559727	0.168	0.181	1	Ubr3
0.7791776711781477	0.13502077076896568	0.132	0.137	1	Oma1
0.18033875807088873	0.13485988911842184	0.096	0.106	1	Nf1
0.2520342062328657	0.13485026799877736	0.335	0.336	1	Secisbp2l
0.28552897145910344	0.13458539272432724	0.094	0.103	1	Mppe1
1.0203116316182203e-5	0.13415530752230032	0.737	0.73	0.17831986385791637	Sptbn1
0.613547197856612	0.13408519708312616	0.294	0.296	1	Mtmr12
0.6882066277133065	0.13373435774430764	0.266	0.28	1	Dennd6a
0.022122229291717147	0.13370328219118455	0.628	0.626	1	Stk38
0.7929974974450494	0.13359952592335467	0.351	0.36	1	Wdr45b
0.7442006707123254	0.13355138373094455	0.187	0.194	1	Iqce
0.9566142567104045	0.13336653696145284	0.248	0.257	1	Pcmtd2
0.5886806297346963	0.13329322079008854	0.104	0.102	1	Iqcc
0.6972463643062051	0.13306669844878072	0.172	0.179	1	Il10rb
4.522977486439365e-49	0.13303845386472624	0.973	0.978	7.904807753050078e-45	Rpl6
0.7075066821216326	0.13289803760827312	0.338	0.345	1	Fmr1
0.27449761834844333	0.13289424992035448	0.138	0.133	1	Asb13
0.11104276942364878	0.13287664847068617	0.502	0.511	1	Strbp
0.5106562740166676	0.13287168364089463	0.302	0.305	1	Napg
0.009243609917248416	0.13278023378999665	0.549	0.559	1	Denr
1.4002710578043075e-4	0.13259101900692816	0.74	0.746	1	Ndufc1
0.9335161545926106	0.13245062315266054	0.145	0.15	1	Ube2g2
0.6268629097646503	0.13235057171618855	0.42	0.436	1	Ppp2r2d
0.28300643221158944	0.1321487400866371	0.403	0.406	1	Ifi27
0.2955347160039325	0.1321430626980139	0.294	0.294	1	Tceanc2
0.4865150256814528	0.13211254258848687	0.38	0.391	1	Kmt2d
0.6101203058389658	0.13196880232413166	0.166	0.173	1	Cep57l1
0.8860467741669658	0.13196801078647513	0.216	0.221	1	Tmem222
0.40633109286607577	0.13193566913397214	0.187	0.183	1	Psen1
0.26038542127225506	0.13161479600239656	0.182	0.195	1	Pear1
0.5589450593598975	0.13159547803644034	0.312	0.314	1	Glipr2
0.05283701646444967	0.13156816039353506	0.496	0.496	1	Tmem134
0.08062182122318785	0.13133515790013384	0.376	0.375	1	Trir
0.162408037034168	0.13123387795743746	0.244	0.237	1	Senp2
1.702123732663024e-4	0.13120076840888642	0.543	0.536	1	Brk1
0.5961120559003497	0.13115501740327026	0.267	0.28	1	Satb1
1.5180604772438516e-8	0.1311229041989308	0.918	0.922	2.6531142960790796e-4	Atp5k
0.10181837293688716	0.1309926395918803	0.55	0.568	1	Flii
0.46579527786935765	0.13095959448512318	0.23	0.229	1	Cfl2
0.5172035164390315	0.1309356217491353	0.159	0.156	1	Klhdc2
0.8452834251065444	0.13090994510267873	0.228	0.234	1	Srek1ip1
0.6715432325185	0.13088611184573207	0.15	0.157	1	Prrc1
0.8045886173419228	0.13077345116404626	0.254	0.263	1	Nbeal2
0.009579957801564062	0.13069807853019488	0.594	0.604	1	Ccz1
0.9196700671260285	0.13050062752586178	0.205	0.212	1	Pip5k1c
0.46602872194364797	0.1304671992092452	0.211	0.209	1	Xpc
1.0447124002252572e-5	0.1304281739486175	0.943	0.947	0.1825843861873682	Gapdh
0.49123089516254126	0.13021810511248444	0.195	0.208	1	Kat7
0.6330647133856935	0.12999379966481106	0.176	0.183	1	Ap3s2
0.011536661212875707	0.12978515985213943	0.495	0.487	1	Xrn1
0.3983699374591767	0.12973944458746395	0.268	0.265	1	D17H6S56E-5
0.5448666712090569	0.1297384477272041	0.104	0.109	1	Clspn
0.40176904838163313	0.12949541934053754	0.263	0.262	1	Zfp639
0.5125927336889956	0.12944022962862967	0.22	0.234	1	Sgpl1
0.10378027913647601	0.12931788596434488	0.413	0.41	1	Ehd4
0.8314335989204081	0.1292732145456088	0.336	0.349	1	Cwc25
0.8121747505248322	0.1292681733168788	0.215	0.224	1	Dalrd3
8.856119898334119e-7	0.12913201657396867	0.889	0.892	0.01547784074631854	St13
0.33142970228504853	0.12888572198007642	0.297	0.298	1	Hes6
0.2187807465442474	0.12885335018186894	0.349	0.35	1	Tmsb10b
0.0016041556963213698	0.12879959660854956	0.854	0.852	1	Cd247
0.38133428861425955	0.12846778341081888	0.274	0.274	1	Gng2
0.1783148764515334	0.12844340791391984	0.143	0.157	1	Ireb2
0.07076063229754347	0.1283192717158319	0.762	0.769	1	Cblb
0.011561990889772188	0.12823661933269037	0.572	0.578	1	Psmc5
0.24058243858978856	0.1282182043301805	0.112	0.105	1	Vamp1
4.325163661190555e-4	0.12815793446046286	0.613	0.613	1	Tardbp
0.5897000968174864	0.12814718473418685	0.217	0.217	1	Smg5
0.7912503525581199	0.12810965434788857	0.272	0.28	1	Tor2a
0.9904750768115911	0.12808568473796478	0.184	0.188	1	Azin1
1.414221587356609e-4	0.1280769888085067	0.88	0.885	1	Prpf4b
3.970543826859531e-7	0.12805136438638431	0.852	0.858	0.0069393194462024025	Arpp19
0.002240562266773634	0.1280240103966106	0.748	0.744	1	Ctsd
0.7689694449831923	0.12797471782363212	0.122	0.126	1	Rassf3
0.4047106994673437	0.1278779929368581	0.502	0.522	1	Smad4
0.33732978634624883	0.12777495096719294	0.275	0.273	1	Sf3a2
0.48868885130107376	0.12756160319561216	0.238	0.238	1	Phf8
4.622260216798919e-5	0.12736408348126238	0.848	0.848	0.8078324180899471	Cotl1
0.19614685259534376	0.12734901944733767	0.116	0.127	1	Hycc1
0.3787884516921685	0.127249990960095	0.496	0.512	1	Rbm28
0.47580407568910077	0.12691047473331718	0.307	0.309	1	Ly9
0.5329175943905684	0.12690553987077277	0.423	0.442	1	Smarcc2
0.038141443858128336	0.1265701846830667	0.112	0.099	1	Timm22
0.8025799300918064	0.126491537747367	0.187	0.189	1	Whamm
0.5467091010631097	0.12646361156084207	0.287	0.303	1	Cenpc1
0.12303633954459398	0.12631034227554827	0.681	0.698	1	Prdx5
0.2351023444084171	0.12629724139395787	0.405	0.41	1	Ppp1r35
0.4130712328237189	0.1262151139595804	0.158	0.167	1	Ccdc6
0.5564150357695063	0.12613931625214536	0.122	0.12	1	Clic4
0.5186158274507142	0.12607183318137793	0.283	0.288	1	Snrnp25
0.08342626030345593	0.1260135755945837	0.093	0.105	1	Zdhhc15
0.2689940983212432	0.12592699517341766	0.151	0.164	1	Irf2bpl
0.5421474550348409	0.1255873050208688	0.435	0.451	1	Ap1s2
0.004098206028399205	0.12554536426444896	0.714	0.726	1	Gatad2a
0.041518822163984594	0.12540440969820543	0.21	0.196	1	Atf6
0.85411426171835	0.1253991515770838	0.138	0.138	1	Zbtb38
0.10971449621557955	0.12529228720681224	0.265	0.289	1	Thy1
1.1224354581138022e-15	0.12518261494815652	0.956	0.962	1.961680450145492e-11	Cd3e
0.4015636969988875	0.1250566197962149	0.267	0.266	1	Abtb2
0.44875141500257026	0.12492570650693285	0.489	0.523	1	Nsd3
0.9590883912779646	0.12484203267946015	0.13	0.132	1	Mettl5
0.4988266800639805	0.124741611949714	0.27	0.286	1	Mob4
0.5385552418514098	0.12460996799349955	0.114	0.111	1	Bcl2l12
0.123999041742562	0.12460730813263127	0.443	0.441	1	Aopep
0.2968110038045482	0.12459901148533493	0.436	0.44	1	Golga4
0.725040045021899	0.12441995548616358	0.173	0.173	1	Tubg1
0.4046413983567193	0.12440398080567272	0.115	0.11	1	Rnf144a
0.9287993653225882	0.12428397595521234	0.104	0.104	1	Rnf34
0.8958242385154722	0.12398785318042527	0.165	0.169	1	Tbc1d22a
0.42239807569994003	0.12390372244478054	0.117	0.113	1	Trub2
0.653473246704982	0.12379494397223395	0.427	0.441	1	Themis
0.04621746600667049	0.12361479612809653	0.251	0.236	1	H2bc6
0.8406136717003758	0.12360367799099481	0.103	0.106	1	Gm56530
0.16312627666072302	0.12357208152319676	0.653	0.667	1	Add3
0.4755036095094027	0.12332383625008636	0.133	0.13	1	Creld2
0.32303711911520683	0.1232690636511139	0.301	0.301	1	Pom121
0.33918165687528895	0.12301865289949188	0.105	0.1	1	Nkiras1
0.9391115599939098	0.12290195226077127	0.107	0.108	1	Eci1
0.3929232321937981	0.12288843307311703	0.368	0.379	1	Mrps26
0.9723376283605819	0.12275739582573642	0.101	0.103	1	Tfcp2
0.0021157478849091436	0.1227336003849957	0.73	0.749	1	Csnk2a1
0.6331319472485188	0.12250415277346183	0.137	0.143	1	Alkbh2
0.11524868324475725	0.12240013175369335	0.595	0.603	1	B3gnt2
0.46023450157233414	0.12236229999731774	0.283	0.285	1	Hnrnph2
0.05364904813990316	0.1222610551055393	0.47	0.474	1	Nmi
0.005531278880989058	0.12217125420651453	0.196	0.227	1	Rab22a
3.0355619036179026e-10	0.12202630942946158	0.962	0.967	5.305251538953009e-6	Tpt1
0.9614898295431725	0.12189936521562061	0.145	0.148	1	Sft2d3
0.616408792056403	0.12187619347762468	0.187	0.188	1	Gba
0.34817920569102	0.12185599599399688	0.169	0.164	1	Dcaf4
0.6364772175521693	0.12183584692383032	0.262	0.271	1	Racgap1
0.6865134836261629	0.1218111863432142	0.232	0.244	1	Mphosph9
0.9038760348705559	0.12176344365258807	0.268	0.277	1	Syngr2
0.39305273231421084	0.12175994211074292	0.207	0.219	1	Zmiz1
0.004772386368390795	0.12139649989172119	0.818	0.831	1	Lag3
0.6204326239439125	0.12138289770131772	0.266	0.269	1	Smim15
9.935614300415675e-6	0.12135811714043765	0.864	0.862	0.17364473112836473	Tcf25
0.5238008503878278	0.12134840588504692	0.153	0.161	1	Stx5a
0.907227973732633	0.12125078299665404	0.113	0.114	1	Pkmyt1
0.5603100533599794	0.12115638729589029	0.13	0.128	1	Lamp2
0.19455715689742295	0.12112667629098928	0.186	0.18	1	Yipf1
7.334051688457604e-10	0.12092281330272092	0.949	0.952	1.2817722135917354e-5	H2-D1
0.370807357626656	0.1209048344849577	0.12	0.129	1	Smurf2
0.8789004186786055	0.12089307222006962	0.147	0.152	1	Sirt6
0.6273194255904484	0.12071412548945115	0.431	0.445	1	Pdpk1
0.7886708826429425	0.12002446357683283	0.108	0.107	1	Saal1
0.11904192540189618	0.12001759795125211	0.169	0.185	1	Synj1
0.6265735535259858	0.11982070319626098	0.307	0.325	1	Plscr1
0.07625900234671616	0.11976865678181017	0.497	0.505	1	Prdx2
0.03383615052605091	0.11975165912547125	0.14	0.162	1	Pts
0.16843193794487607	0.11965578400366694	0.706	0.726	1	Cmip
0.6586496469865275	0.11962447212858796	0.124	0.123	1	H4c17
0.8179759506246272	0.11958202684729574	0.358	0.379	1	Tbc1d10c
0.6020116914545295	0.11955776249239847	0.148	0.146	1	Elp5
0.38545502510613594	0.1194109957498608	0.225	0.239	1	Srgap2
0.5253509608303457	0.11924382346359463	0.124	0.121	1	Gm12185
0.22400680359880834	0.11884476879133987	0.268	0.262	1	Snapc1
0.47855076216325504	0.11878789032986292	0.13	0.138	1	Ugp2
0.38306930006388357	0.11869765283259004	0.116	0.124	1	Skic3
0.03956528688862038	0.11857925648921142	0.579	0.584	1	Srrt
0.9150793389000857	0.11851047582118124	0.123	0.125	1	Smpd1
0.595983503807251	0.1182479950251078	0.466	0.477	1	Fli1
1.0984375661456705e-41	0.11821040048289078	0.975	0.976	1.9197393343527884e-37	Rpl37
0.4860737280060096	0.11820576463045285	0.099	0.104	1	Timeless
0.7988559272132119	0.11800382940807852	0.16	0.161	1	Urod
0.21832325889223717	0.11776619723677606	0.141	0.133	1	Herc3
0.46797237882237597	0.11775622507660854	0.24	0.254	1	Znfx1
0.8382970219810947	0.11773940972345875	0.171	0.172	1	Abr
0.0035332092205336315	0.11746786147763766	0.778	0.792	1	Pafah1b1
0.4049505182550594	0.11742653374584888	0.154	0.149	1	Amdhd2
0.25646638144603434	0.11738871676835183	0.158	0.171	1	Mtpap
4.737690078669095e-17	0.11698782930231522	0.952	0.959	8.280060950489977e-13	Rpl7a
0.9544161300213901	0.11692068475326445	0.268	0.273	1	Aff1
0.9451333750945883	0.11685238996698355	0.135	0.137	1	Cers6
0.67850478334054	0.11683530438524903	0.881	0.889	1	Ripor2
0.8743829730294115	0.11668053984373628	0.177	0.18	1	Carhsp1
0.8267328611320062	0.11665607965111102	0.247	0.257	1	Mcm3
0.711912788326305	0.11664595682815726	0.1	0.104	1	Wdr53
0.42748180881711384	0.11663362124858873	0.398	0.41	1	Ndufa9
2.3625144231560023e-5	0.11651501486328542	0.775	0.782	0.41289664573497453	Dhx15
0.00528160049200325	0.11643387862596466	0.742	0.761	1	Snhg8
0.09946150654053981	0.11642893503202806	0.524	0.532	1	Mvb12a
0.16069507784795314	0.1163975967404236	0.506	0.515	1	Ndufs4
0.6377701102871789	0.11631752067010126	0.306	0.312	1	Keap1
0.005274755104689567	0.11631511663627703	0.682	0.692	1	Rtf1
0.34767873664006854	0.11617268734515865	0.443	0.451	1	Hip1r
0.43803780308976276	0.11588815014636267	0.252	0.251	1	L3mbtl2
0.05904114755674373	0.11575189297899996	0.391	0.387	1	Idnk
0.03510008639280244	0.11574388773506805	0.21	0.238	1	Gm56536
0.3727940147818868	0.11573090043755863	0.145	0.155	1	Zfp512
0.6649098041397132	0.1156557821564814	0.374	0.399	1	Vps13c
0.017158847201872225	0.11561336731065563	0.685	0.679	1	Lbr
0.5594099819059781	0.115592658730167	0.16	0.169	1	Stoml1
0.16627950138450712	0.11551718356263807	0.167	0.182	1	Wdr37
0.17329290168994385	0.11550157423656704	0.285	0.28	1	Cenpb
0.9488547555100747	0.11523002679641725	0.196	0.201	1	Dguok
0.5370271580844868	0.11521806508618773	0.48	0.496	1	Galnt7
0.21560975843910068	0.11497442787996581	0.098	0.107	1	Strn4
0.6836272018151033	0.11495085633790603	0.129	0.134	1	Slc25a1
1.8919176207939418e-4	0.11492933052990528	0.789	0.787	1	Dpm3
0.490488543051735	0.11490899709393027	0.34	0.345	1	Cdc42ep3
0.6002999650756722	0.11458183649557196	0.282	0.297	1	Ltn1
0.7157028781673179	0.11448147284084942	0.142	0.147	1	Nampt
0.2155527877766586	0.11443937912365237	0.548	0.567	1	Kcnab2
0.07359359500832444	0.11443671171848391	0.618	0.623	1	Rps6ka1
0.7187120825403059	0.11438319494900706	0.225	0.237	1	Atg2a
0.7181421994539618	0.11428295162984003	0.285	0.298	1	Rab43
0.0805332090446752	0.11419247740562669	0.525	0.528	1	Def6
0.5272196339827943	0.11417335093306757	0.384	0.39	1	Hivep1
0.5274850060748246	0.11404095826681115	0.212	0.225	1	Mau2
0.9796257772255557	0.11400533978044569	0.176	0.18	1	Txndc5
0.6761780374308435	0.1139747321931687	0.469	0.487	1	Zcchc8
0.08352892508923349	0.11397217798357841	0.475	0.479	1	Uqcc5
0.9674050463396746	0.11387917335209452	0.332	0.353	1	Ing4
0.9507073412753564	0.11370236052054472	0.188	0.191	1	Gmcl1
0.08666983833991226	0.11357475634556113	0.804	0.825	1	Dnm2
8.280607519996898e-4	0.11332287446175404	0.716	0.727	1	Actr2
0.003109814491535934	0.11305930208975656	0.116	0.14	1	Arhgap17
0.8897614452352702	0.11296049663976415	0.246	0.256	1	Soat1
1.1679214546378294e-5	0.11287815181915972	0.93	0.938	0.20411763262705346	Actg1
0.2812624434993668	0.11287433334140218	0.149	0.162	1	Trim12c
0.9259966189075899	0.1128712805457186	0.313	0.326	1	Erich1
1.1949968523656149e-4	0.11285777570601918	0.815	0.826	1	Psmd4
0.2725929572494226	0.11280561867567651	0.104	0.113	1	Ggta1
0.24172071877629508	0.11264675001284552	0.383	0.388	1	Stat6
0.9962819539510339	0.11264511902347119	0.199	0.203	1	Arl5c
0.9947691311585625	0.11261068794045803	0.135	0.137	1	Zfp512b
0.632809398809263	0.11249377331794852	0.285	0.286	1	Pi4ka
0.9758137404490999	0.11244667194436908	0.176	0.181	1	Ccdc171
0.9874623632585342	0.11236053140181435	0.104	0.106	1	Ring1
0.6678533147105148	0.1123392890515466	0.403	0.411	1	Gpr174
0.137920427640381	0.1121387890578307	0.207	0.2	1	Snhg3
0.13488972784788064	0.11190909567936719	0.526	0.53	1	Gstp3
0.3503259204139846	0.11165510848563098	0.227	0.225	1	Mcm4
0.4373507356360385	0.11165020064817899	0.177	0.188	1	Cyb5b
0.9294177882399355	0.11163383703272534	0.235	0.241	1	Myo1c
0.9052871893704021	0.111610283181659	0.25	0.256	1	Nelfe
0.18586130531837103	0.11155151216059622	0.681	0.703	1	Mark2
0.21967718139006992	0.11141481975700873	0.296	0.32	1	Usp4
0.4970022582739077	0.11140281231049465	0.129	0.125	1	Bcr
0.47934400716347036	0.1113586417897332	0.188	0.186	1	Flot2
1.0091684617390896e-4	0.11114561356655317	0.742	0.753	1	Aimp1
5.556295292346383e-4	0.11096545970035243	0.771	0.773	1	Taf10
0.9558532273170517	0.1109492117163201	0.259	0.266	1	Mcph1
0.9852030963608425	0.11086823758627729	0.141	0.143	1	Cpt1a
0.4017736603342957	0.11084995066093312	0.464	0.48	1	A630001G21Rik
0.8529819265667363	0.11084323049115352	0.211	0.214	1	Haao
0.5302873798079581	0.11082760276314119	0.284	0.3	1	Gtpbp1
0.0194376633345356	0.1106186001527647	0.784	0.797	1	Lrrfip1
0.3535232034351536	0.11053310608937483	0.156	0.168	1	AB124611
0.00940408509719942	0.110496930635412	0.598	0.605	1	Eapp
0.17307287710031113	0.11049646739788432	0.179	0.195	1	Cse1l
0.33702411975093877	0.1104741663954063	0.164	0.159	1	Mfsd6
0.9473595123386359	0.1103538605279879	0.302	0.312	1	Lzic
9.151024321382595e-9	0.11027612539298115	0.927	0.932	0.00015993245206480361	Ndufa3
0.6149916333720331	0.11022747300005076	0.124	0.121	1	Glcci1
0.024445701747604447	0.1101948563410049	0.559	0.566	1	Ubr4
0.2643322817618953	0.11012933111347367	0.222	0.238	1	Slc25a24
0.4576725602628024	0.11007473021718717	0.102	0.108	1	Egr2
7.989495320436094e-4	0.1100449095666205	0.835	0.834	1	ENSMUSG00000095041
0.4214276014837652	0.11001207351663012	0.159	0.156	1	Dnaaf2
0.7067056614582172	0.1099991914896461	0.15	0.155	1	Samd4b
0.5729832284666586	0.10997189192430668	0.177	0.185	1	Trib2
0.8719806562875215	0.10973071040396465	0.118	0.121	1	Ccdc97
0.897137223996242	0.10965370545104958	0.178	0.183	1	Ppp1r7
0.952076860028185	0.10961549040163776	0.318	0.33	1	Triobp
0.08209394740414372	0.10957905162747034	0.393	0.387	1	Tra2a
0.308511396009679	0.10930429996597124	0.18	0.193	1	Aagab
0.6159456312764668	0.10927668684440417	0.183	0.191	1	ENSMUSG00000121500
0.2498138689189577	0.10918074005009815	0.826	0.846	1	Prkcq
1.9527491750575963e-4	0.10905493033389857	0.798	0.817	1	Nedd8
0.9433137537113215	0.1089220266077724	0.219	0.225	1	Fbxw8
0.9416212853267927	0.10889314024733276	0.188	0.191	1	Amfr
0.5413587018563712	0.10880995460682286	0.351	0.376	1	Ostf1
0.5150388250648534	0.10873089884569498	0.114	0.12	1	Exoc1
0.18156144366855537	0.10868206497585242	0.133	0.146	1	Prep
0.8603953454834671	0.10862081580720018	0.184	0.187	1	Atmin
0.11455616240845184	0.1085892290006314	0.563	0.569	1	Tnik
0.883159111466164	0.10844780092195772	0.236	0.241	1	Kdm3b
0.9540720094681051	0.10838030466203119	0.363	0.378	1	Mapkapk2
0.036977173996601165	0.10785960558368046	0.62	0.632	1	Bcl10
0.29631756777815127	0.10785149699059926	0.14	0.134	1	Lactb
0.4469025429931304	0.10770046911833542	0.366	0.373	1	Baz2a
0.0037911047426283213	0.10767637222391047	0.716	0.729	1	Cox5b
0.4765097496332863	0.10764735827976835	0.313	0.332	1	Ttc4
0.01224928122631347	0.10755296666626002	0.898	0.899	1	Fyb
0.8607390403964568	0.10749291602996758	0.271	0.279	1	Agap2
0.33973664065356546	0.10740743998245028	0.093	0.101	1	B3gnt5
0.5768523775312808	0.10735185849282547	0.146	0.145	1	St6galnac4
0.14981322922418713	0.1071290400682311	0.273	0.297	1	Tmem127
0.34025324711891863	0.10705203802490093	0.13	0.126	1	Thumpd2
0.7196275609994477	0.10703146112824827	0.463	0.481	1	Kat6a
0.14024479942999302	0.10696136302502102	0.136	0.15	1	Sorbs1
0.0010555241260886083	0.106823601907867	0.858	0.838	1	Itga4
2.346191797074313e-8	0.10652925837670812	0.941	0.946	4.1004394037467767e-4	Nop53
0.29994232005934207	0.10644735803091132	0.155	0.15	1	Prpf31
0.578319355662906	0.10643374001683514	0.138	0.136	1	Cfap20
1.3627392254800783e-5	0.10643278463186112	0.882	0.885	0.23816593443715328	Tle5
0.27040472328559256	0.10615983451947184	0.477	0.487	1	Ogfr
0.0661147086794336	0.10600769053442394	0.468	0.464	1	Entrep3
0.6842767753652994	0.1058669470629714	0.134	0.14	1	Proser1
0.4694003971447977	0.10586466652559601	0.107	0.104	1	Rmdn3
0.9173517857117992	0.105582940099028	0.377	0.386	1	Pfkl
0.7654462039852072	0.10556966533706036	0.178	0.18	1	Dtnbp1
0.7879926934035579	0.10550768552920421	0.434	0.446	1	Baz1b
0.994615864815732	0.10532595538127243	0.124	0.126	1	Gab3
0.06180178498190737	0.10531243815429425	0.158	0.176	1	Nedd1
0.05635539375510228	0.10519437146337729	0.382	0.375	1	Psmg2
0.6585531473526356	0.10513385733502978	0.198	0.208	1	Atg4d
0.15660806717397677	0.10503317859762319	0.484	0.493	1	Srp14
0.7158332211481475	0.10500925632465341	0.138	0.137	1	Snupn
0.7846798189806811	0.10487990007087317	0.485	0.507	1	Wdr33
0.7613891077460565	0.10477382842435545	0.431	0.455	1	Tnfrsf18
0.6129450661964178	0.10473507832880835	0.202	0.203	1	Gpatch11
0.7329517576928362	0.10463556637620591	0.362	0.373	1	Acsl4
0.09536794521995895	0.10458528787471622	0.719	0.716	1	Itgb7
0.2048907448523973	0.10447764052277986	0.692	0.694	1	Adgre5
0.49838065400730697	0.10445154143425639	0.125	0.133	1	Smim12
0.5758049972137662	0.10440983963879003	0.16	0.167	1	Cep135
0.7799849796857883	0.10429763675828685	0.347	0.357	1	Rbm34
8.09467481222533e-5	0.10417834959135774	0.794	0.802	1	Srrm1
0.6331138412412848	0.1041714153138236	0.411	0.429	1	Chmp3
0.24195981253898424	0.10411218412684486	0.145	0.157	1	Sgsm2
1.2196933333073895e-6	0.10401559136803984	0.907	0.914	0.021316580386213247	Ptms
0.7754690529373007	0.10393755691645545	0.33	0.339	1	Hmgxb4
0.15184646087909767	0.10390172982724555	0.282	0.304	1	Ckap5
0.9233104841375791	0.1038995433688299	0.132	0.134	1	Pbx4
0.25080850053805925	0.10383385735605055	0.561	0.576	1	Mrps33
0.3160076299510435	0.103806201924179	0.185	0.18	1	Znhit2
5.713394181624068e-16	0.10363668925666314	0.966	0.97	9.985299011224385e-12	Gm10076
0.9193418205405942	0.10358857236895003	0.293	0.303	1	Mrps15
0.004125763655825488	0.1035390542414345	0.881	0.879	1	Skap1
0.002404766957697053	0.10348465963928577	0.815	0.829	1	Tut4
0.16839409875126707	0.10318814049804881	0.662	0.683	1	Mob3a
0.8967330851102728	0.10301153950937403	0.499	0.527	1	Card11
0.6252804739621879	0.10291275541298583	0.159	0.165	1	Fkbp15
0.24812340878475891	0.10288249399145277	0.157	0.15	1	Thoc6
0.4437839619493922	0.1028576405248493	0.374	0.378	1	Taf12
0.8303415576420956	0.10284058567075771	0.438	0.463	1	Atp11b
0.33332345288553894	0.10273173101696098	0.459	0.473	1	Smarcd1
0.020849113488977777	0.10271111386964238	0.497	0.49	1	Sinhcaf
0.4818395037350101	0.10269430752897146	0.101	0.107	1	Fchsd2
0.1287433710797389	0.10267084086435196	0.222	0.214	1	Zfp182
0.36725945049822484	0.10259364252024145	0.468	0.479	1	Prpf18
0.8859732937435962	0.10257334807951463	0.361	0.371	1	Pnkp
0.7667592259404261	0.10249086788216832	0.202	0.203	1	Smco4
0.6010554692746951	0.10235816900142747	0.104	0.11	1	Ppp6c
0.14224129912167002	0.10232030994127106	0.185	0.203	1	Abcg1
0.018368287666736004	0.10227369434990963	0.135	0.155	1	Btrc
0.02389421018926718	0.10226992784701416	0.669	0.679	1	Use1
0.13911718395623443	0.10225820573229805	0.136	0.151	1	Mroh1
0.20577104056308648	0.10220054283916424	0.588	0.603	1	Ypel3
0.4837965390327704	0.1022000356015682	0.12	0.117	1	Eif2b1
0.764999071871882	0.10215575617776063	0.247	0.256	1	Retreg1
0.4287946359405129	0.10215548578244776	0.324	0.344	1	Csnk1g1
0.10725557640505379	0.10200312345086471	0.109	0.121	1	Klhl2
0.6577183891354255	0.1019866987824426	0.56	0.589	1	4930523C07Rik
0.7018421409227225	0.10195718707835455	0.312	0.325	1	Fam76b
0.06590966064548744	0.10194463349420513	0.619	0.635	1	Pebp1
0.7708504601410747	0.10181875782207528	0.127	0.132	1	Ahdc1
0.4978171671336462	0.10175083565823562	0.242	0.256	1	Traf3ip2
0.17969115171896138	0.10158761652170756	0.382	0.382	1	Polr2k
0.9998861604611333	0.1013355191808385	0.16	0.164	1	Dxo
0.23869963875682204	0.10119679462691777	0.627	0.639	1	Psap
0.7602840939365896	0.10118925461501593	0.719	0.75	1	Fnbp1
0.5855140527793453	0.1011578723605735	0.139	0.146	1	Prdm10
0.0015382623076996389	0.10094413916620049	0.843	0.842	1	Tspo
0.5791081591736611	0.1009305590956473	0.285	0.3	1	Arhgap31
0.41084196603213863	0.10085769927123667	0.163	0.172	1	Zfp507
0.7044156751916064	0.10073816090464727	0.544	0.574	1	Glg1
0.7110671674053144	0.10071776106498848	0.462	0.479	1	Dleu2
0.816306780916229	0.10070026788024844	0.13	0.134	1	Ppm1m
0.9625252295011716	0.10050850837868752	0.256	0.263	1	Arf4
0.028146896893458936	0.10043336581132212	0.711	0.737	1	Ezr
0.6701963801938595	0.10040448858305812	0.517	0.544	1	Smchd1
0.8438234380411715	0.10037769200810076	0.197	0.201	1	Numb
0.6517402611010706	0.10037522616301375	0.171	0.178	1	Actr8
0.8341757783449838	0.10028302473719719	0.289	0.3	1	Mgst2
0.07646752813856779	0.10023074064247273	0.602	0.621	1	Lamp1
0.8353436962968852	0.1001891497009108	0.371	0.391	1	Tpm1
0.6668609438431673	0.10003891318721014	0.128	0.133	1	Psph
0.2868566579796085	0.09994729169483918	0.18	0.172	1	Gxylt1
0.03641023510510409	0.09994110307015636	0.596	0.613	1	Tsn
0.9527205342906966	0.09957475406209548	0.154	0.157	1	Pycrl
0.8623028504418864	0.0995056482746014	0.265	0.27	1	Dpp3
0.4533382358596616	0.0995042492657503	0.28	0.295	1	Man2a1
0.28561623813946224	0.09948445172316633	0.33	0.331	1	Mrps12
0.6461368098460324	0.09939707451492796	0.136	0.135	1	Faap24
0.002445509641422064	0.09939449074914908	0.735	0.75	1	1110004F10Rik
0.5822184215573585	0.09936188597394607	0.411	0.424	1	Arid5a
0.07340136448248742	0.09925373239593815	0.622	0.648	1	Nono
0.7283292429991006	0.09916133929013204	0.293	0.3	1	Aspscr1
0.2808236634800041	0.09910982507972255	0.258	0.276	1	Zer1
0.8498252189867802	0.09898236301225971	0.165	0.169	1	Ocel1
0.9573285839115806	0.09876362286292384	0.456	0.474	1	Asxl1
0.7641519151272029	0.09872655911553486	0.392	0.407	1	Oga
0.4333176078953011	0.0985625821581444	0.328	0.331	1	Pitpnm1
0.2925672884911947	0.09853794346693445	0.271	0.291	1	Wars1
0.18258111218447848	0.09842322245788199	0.551	0.56	1	Lypla2
0.9964703190593561	0.09831826511846975	0.141	0.143	1	2310022A10Rik
0.6031603524443397	0.09831340773625463	0.101	0.105	1	Rnf41
0.0017324497080178137	0.09809437629395235	0.873	0.882	1	Capzb
4.2370331938624894e-4	0.09806513704463304	0.956	0.952	1	Laptm5
0.024860513445243416	0.09806332743771284	0.443	0.434	1	Ikzf2
0.38540605318256443	0.09801706698971069	0.137	0.132	1	Tarbp2
0.16964681959599168	0.09786930437288183	0.339	0.367	1	Cbx4
0.6716240905300364	0.09784745878875112	0.296	0.308	1	Ralgapa2
0.9233281732473556	0.09781913524947017	0.27	0.28	1	Sptlc2
0.6096272928146063	0.09781673895025755	0.591	0.607	1	Pecam1
0.6931671839358119	0.09773178033791163	0.161	0.161	1	Tbc1d14
0.9255491994939673	0.09772044753530529	0.1	0.1	1	Srr
0.16236212315158932	0.09771135172385975	0.449	0.455	1	Thada
0.8640339200352829	0.09765761136947815	0.225	0.232	1	Bbx
0.6959050230186236	0.0974348572899435	0.193	0.2	1	Wbp1l
0.0757554357864511	0.09734998851509391	0.267	0.294	1	Secisbp2
0.6566168312046097	0.09728906618492814	0.479	0.499	1	Mrtfa
0.04228149048354066	0.09720779111321409	0.088	0.103	1	Rpgrip1
0.8148609442427425	0.09714970596716954	0.184	0.186	1	Ing3
0.06900824086280213	0.09712977641265397	0.114	0.128	1	Cd274
0.24680215180571732	0.09709834431677145	0.481	0.488	1	Ppp3cc
0.9677851271323188	0.09708469275674081	0.178	0.181	1	Cbll1
0.9919017912794122	0.09705431200460546	0.133	0.134	1	Clpb
0.29126829411876287	0.097050609234069607	0.542	0.561	1	Cdc5l
0.45692877056298603	0.09702316133604513	0.437	0.455	1	Fam98b
0.8929043050406311	0.09701294954189277	0.279	0.291	1	Syt11
0.007826027731569889	0.09662520769988481	0.647	0.653	1	Timm44
0.0369758625086266	0.09657904315775323	0.671	0.686	1	Tcea1
0.3503223431301687	0.09654832475475372	0.215	0.229	1	AU040320
0.6660880060021717	0.09651692150309477	0.174	0.175	1	Cndp2
0.5169532748616007	0.09651005155793402	0.101	0.107	1	Zfp426
0.3402049724564299	0.09627171717907368	0.217	0.232	1	Rab3gap2
0.13006310017619643	0.09623952757748067	0.361	0.363	1	Sfxn1
0.3667784260821747	0.09616199563782724	0.105	0.1	1	1810024B03Rik
0.24406834452301643	0.09611838088901281	0.269	0.265	1	Bnip2
0.27211489313946924	0.0960703298970711	0.169	0.183	1	Spred2
0.7159961665024819	0.0959973617344898	0.386	0.399	1	Prkag1
0.8137071893823136	0.09595126387838504	0.205	0.211	1	Prpf4
0.802520616869806	0.09593053332908845	0.403	0.419	1	Mtf2
0.6202783951850475	0.09581273976485566	0.378	0.399	1	Jade2
0.21257565234320575	0.09561461282972727	0.207	0.223	1	Arap1
0.43761801885467283	0.09547068107130818	0.21	0.208	1	Stk40
0.7436298327900601	0.09543921897047425	0.31	0.316	1	Ranbp2
1.8568079392142935e-6	0.09543326386303708	0.927	0.935	0.03245143235364821	Rpl4
0.9414879442227625	0.09537161462356464	0.411	0.426	1	2210016L21Rik
0.49536666993545087	0.09537077733105376	0.325	0.343	1	Epc2
0.7926179038713776	0.09534953457322154	0.357	0.376	1	Hnrnph1
0.17736552164009328	0.09534850116355031	0.515	0.52	1	Myb
2.8290184657724602e-11	0.09527574745297596	0.952	0.956	4.944275572630529e-7	Rpl31
0.4859293244457528	0.095241435283556	0.134	0.131	1	Czib
0.928980709147504	0.09522118822852055	0.112	0.114	1	Nfkbie
0.9325574217116368	0.09518911897052384	0.229	0.237	1	Chfr
0.7226970839840003	0.09515387265715247	0.278	0.285	1	Med13l
5.472631895291362e-5	0.09511865791524787	0.868	0.873	0.9564518763400713	Nol7
0.7681803664822067	0.0950027893096912	0.109	0.109	1	Abcb8
0.5973643761496531	0.09499361889492142	0.513	0.527	1	Chrac1
0.950808999192138	0.09495441422807516	0.195	0.199	1	Mcm3ap
0.552785017826258	0.09490911355158804	0.651	0.66	1	Rasa3
0.12440165126458175	0.09490689535093666	0.164	0.181	1	Golga1
0.8994546986381095	0.09475888303880983	0.405	0.417	1	Rnf6
0.03705047129915226	0.09467763473946311	0.147	0.166	1	Clock
0.4185847643201828	0.0945865924709102	0.431	0.437	1	Fmc1
0.16428468578075123	0.094581878035216	0.302	0.297	1	Psmb2
0.2956204487663071	0.09451387612271789	0.282	0.279	1	Sptssa
0.40338150455091176	0.09429161347005477	0.614	0.63	1	Pstpip1
0.7132795565823362	0.0942759333681711	0.452	0.468	1	Capn1
0.027036441040463755	0.09420957863444845	0.702	0.718	1	Gps2
0.25349725676069657	0.09416883379353533	0.446	0.451	1	Smim27
0.48396875111683774	0.09407257637078636	0.138	0.146	1	Endod1
0.3220849582392794	0.09402718939592336	0.236	0.25	1	Tm6sf1
0.5281813026984512	0.09401130957166792	0.137	0.144	1	Rnf214
0.5791091698074802	0.09398373573688645	0.154	0.152	1	Wdr44
0.22399872878873028	0.09393865037656557	0.695	0.718	1	Rrbp1
0.06926712257573936	0.09388985543716322	0.288	0.317	1	Pcmtd1
0.4339532082213106	0.09381358130294337	0.498	0.512	1	Cux1
0.1867997753838775	0.09380109268731118	0.195	0.213	1	Entpd6
0.46822978970460644	0.09378264338361086	0.359	0.362	1	Eif4enif1
0.3156914069262469	0.09377666663134254	0.338	0.364	1	Epn1
6.054626313697965e-28	0.09374394023105381	0.979	0.98	1.0581670408449933e-23	Fau
0.5346154126743818	0.09346999627342978	0.23	0.226	1	Impdh1
0.12576499851277434	0.09318450682314738	0.131	0.146	1	Fbxw5
9.870368566519347e-5	0.09307105411823446	0.98	0.978	1	Ets1
0.4291780582283018	0.09280134348859148	0.188	0.199	1	Vamp2
0.02333301464442485	0.09270931410187933	0.721	0.738	1	Eif3i
0.6715046285697552	0.09269954622985543	0.106	0.105	1	Mapk9
0.5849157973870706	0.09257396490735456	0.387	0.391	1	Ctdspl2
0.9904696372311329	0.09256438605082584	0.152	0.156	1	Plekho2
0.9410912305647815	0.0925417408525151	0.294	0.305	1	Zfp622
0.9380173939545713	0.09243892208106581	0.387	0.404	1	Cdc42se2
0.2809267801011462	0.09243811102764399	0.128	0.139	1	Rgp1
0.8402306536127577	0.0924377515132423	0.309	0.321	1	Nsf
0.10660835479483638	0.09234988293022203	0.492	0.492	1	Ssu72
0.2875173510983273	0.09232278420237705	0.153	0.164	1	Unk
0.4635340500443385	0.09227875252294382	0.317	0.338	1	Rab1b
0.004954843732868101	0.09225731173937812	0.766	0.78	1	Psmc3
0.36505307334766435	0.09223506751819877	0.289	0.311	1	Crebrf
0.09219242768901345	0.09220450412538117	0.183	0.17	1	Dph6
0.6188296233574107	0.09213845945971944	0.208	0.209	1	Ints11
0.5702095932587726	0.09208830018434067	0.635	0.659	1	B230219D22Rik
0.09618705599292315	0.09193614018755186	0.566	0.57	1	Fam133b
0.034141751339230086	0.0918981514609778	0.134	0.152	1	Lemd3
0.8240405140238161	0.09184967033396106	0.491	0.52	1	Eloa
0.4770947453123827	0.09167149968514532	0.175	0.184	1	Kdm4b
0.6019835262477927	0.09165227099444338	0.478	0.51	1	Pcm1
0.8581763694566475	0.0916268912450986	0.328	0.342	1	Ttf1
0.8987712331670694	0.09157468580339949	0.446	0.456	1	Pcnt
0.4925200125665558	0.09154049648990115	0.357	0.365	1	Lamtor1
0.08516933235997012	0.0915044844365752	0.486	0.491	1	Emc3
0.39484101356830764	0.09147905364587522	0.441	0.464	1	Map4
0.936594994660739	0.0914775543888453	0.221	0.226	1	Coa6
0.3871998395249966	0.0914335243231208	0.162	0.173	1	Arfrp1
0.942357697875692	0.09126083999826728	0.233	0.24	1	Cd164
0.05728091667609267	0.09121761629568126	0.195	0.218	1	B4galt1
0.006910560235155187	0.0910955502469254	0.212	0.242	1	Fry
0.6505922959428969	0.09105359636827837	0.25	0.265	1	Smim19
0.3489542826122108	0.09103621343961854	0.214	0.228	1	Dok2
0.11376994540384282	0.09091672767607184	0.592	0.601	1	Rfc1
0.42828834072687794	0.09085604421337956	0.493	0.503	1	Ppie
0.46450839233098995	0.0908482686878842	0.125	0.131	1	Ergic1
0.2581912682326982	0.09081697904820163	0.094	0.103	1	Rad51b
0.010561570678637255	0.09081128834781715	0.907	0.923	1	Ddx5
0.5410199050243916	0.09068532705645227	0.662	0.679	1	Sh3glb1
6.405834912161746e-4	0.0906321150731122	0.97	0.974	1	Mbnl1
0.031240438832038003	0.0906079344819726	0.168	0.19	1	Ccnb2
0.873501787934792	0.09051497010170628	0.319	0.329	1	Mrps34
0.543733942986269	0.09050696352639763	0.424	0.454	1	Ssbp4
0.19686720241266387	0.09037975886318117	0.137	0.149	1	Chst12
0.04753883864130698	0.09037699263728016	0.088	0.101	1	Vps11
0.5566770816967735	0.09034671053226129	0.23	0.242	1	Xrcc6
0.8712054496270383	0.09028271987224223	0.155	0.16	1	Slc4a2
0.4179651144844358	0.09021947848798262	0.126	0.123	1	Calcoco1
0.07248795935425736	0.09010514991043617	0.588	0.594	1	Cd47
0.8055373541457787	0.0900806914132235	0.119	0.122	1	Bcl2l13
0.8329721466034948	0.09007604870573838	0.149	0.15	1	Mcoln2
0.8093041548692532	0.08991866449130387	0.358	0.372	1	Ccdc174
0.18138255918828483	0.0898972902545665	0.204	0.223	1	Pnrc2
0.764783833199942	0.08983864044976242	0.106	0.108	1	H2bc3
0.8142354280062899	0.08981915305130372	0.138	0.142	1	Mtor
0.7911697019822275	0.08974542789045525	0.157	0.158	1	Trp53rka
0.8124508950775271	0.08971572255798138	0.315	0.331	1	Wwp2
0.002816806979545954	0.08968861181980925	0.846	0.853	1	Sars
0.012353640713121415	0.08961894461806175	0.966	0.966	1	Arhgef1
0.5389602641566846	0.08959863389636036	0.448	0.464	1	Zcchc17
0.5936937712600725	0.08941813429556622	0.125	0.131	1	Tmub2
0.11307100102170803	0.08932037178333896	0.647	0.664	1	Ddx17
0.04885638908563522	0.0891814244072533	0.127	0.115	1	Lpin1
0.7221519501651025	0.08917131080072321	0.372	0.387	1	Ilrun
0.6229654052919724	0.08916270693061068	0.121	0.126	1	Pggt1b
0.2934366302997095	0.08898695200686357	0.134	0.145	1	Furin
0.07773151377183171	0.08891638584585215	0.682	0.702	1	Smarca4
0.9680773003217971	0.08888935053773284	0.121	0.122	1	Fundc1
0.6398541078515796	0.0887188604233291	0.161	0.168	1	Sfi1
0.49174788200733954	0.08869902534171636	0.1	0.096	1	Dock9
0.0020798217432064585	0.08863611888718181	0.857	0.864	1	Sec61g
0.026249281056659583	0.08829133773625952	0.447	0.448	1	Elf2
0.5896902671281194	0.08815779068604203	0.393	0.399	1	Mef2d
0.6273748010810074	0.0881472930123115	0.1	0.104	1	Trmt10b
0.45218068395012917	0.087924629127709375	0.241	0.256	1	Neat1
0.5510425648651353	0.08783855629924431	0.218	0.229	1	Slc9a8
0.005391482949909069	0.08782036655843961	0.089	0.109	1	Gm19605
0.0982875429684378	0.08778763839837822	0.126	0.14	1	Slc2a3
0.4346458141899406	0.08774742976637029	0.101	0.108	1	Snx11
0.7417491783919756	0.08770691160574251	0.123	0.127	1	Scnm1
0.7312192872050414	0.08764272056582878	0.146	0.144	1	Mcm5
0.4979678966081293	0.08753242060813338	0.205	0.217	1	Rab37
0.7145057034904261	0.0875155117078601	0.217	0.227	1	Bltp2
0.6665079686486062	0.08750115100901346	0.255	0.256	1	Tspan13
0.1758564904355186	0.0874792451803279	0.263	0.285	1	Znrf2
0.401204025123497	0.08746367215705364	0.111	0.106	1	Vps39
0.06334743909380064	0.08745938570514178	0.682	0.701	1	Ddx41
0.05453560024527408	0.08740094487340738	0.537	0.543	1	Rapgef1
0.7421535762816964	0.0873288253732909	0.128	0.127	1	Tspyl4
0.5264345344916238	0.08728851630796375	0.268	0.284	1	Stoml2
0.6969056799157783	0.08723917315088425	0.219	0.226	1	Herc1
0.14011555323544503	0.08723556877012961	0.127	0.141	1	Pdha1
0.2336841880085477	0.08721925444611922	0.166	0.18	1	Bicd2
0.0058676669338629285	0.0871707120584373	0.834	0.848	1	Cops9
0.7438570343473566	0.08713788392745256	0.485	0.506	1	Ctcf
0.6656237646800742	0.08711884594082764	0.291	0.294	1	Gm19585
0.2728773466173428	0.08710179554781927	0.254	0.268	1	Lrba
0.8101459613688107	0.08699859940821209	0.117	0.121	1	4833438C02Rik
0.19900719766974576	0.0869299837125993	0.502	0.515	1	Nfx1
0.8318392600952897	0.08675719444739993	0.189	0.194	1	Gpr89
0.3608111130700466	0.0867359515221986	0.238	0.254	1	Zdhhc7
0.16781305386698847	0.08661354869836202	0.2	0.214	1	Diaph3
0.8135831182662597	0.08659222043817216	0.101	0.101	1	Cenpo
0.14255879732685128	0.08659103051519534	0.125	0.116	1	Mtss1
0.31858027659687044	0.0865547985261299	0.239	0.235	1	Ercc1
0.3300964907113643	0.08642806515466271	0.416	0.422	1	Ubap2
0.9384348348964141	0.08631660368081429	0.353	0.368	1	Parp4
0.06917977936730552	0.08628227049868498	0.193	0.215	1	Fam117a
0.7502981216411375	0.08599102194929409	0.23	0.235	1	Taok2
0.5926837682060586	0.0859183095794206	0.305	0.321	1	Rnpepl1
0.01981763086700719	0.08591138491484163	0.112	0.131	1	Zfp277
0.3143060103101799	0.08588519202212908	0.101	0.109	1	Aldh9a1
0.9955693773209724	0.08566798272959075	0.153	0.155	1	Psmd5
0.21499182401019373	0.0854934298038208	0.762	0.781	1	Eif4g3
0.4640732055514171	0.08540658698357664	0.502	0.516	1	Fus
0.3786106825050001	0.08538113029768135	0.27	0.289	1	Ciz1
0.004015153226545964	0.08526009763870324	0.16	0.186	1	Nbas
0.9801915551507812	0.0852107518525927	0.41	0.424	1	Prkd2
0.6861449143774934	0.08514615960396911	0.466	0.484	1	Stx4a
2.1173060031952193e-8	0.08514329112551033	0.944	0.951	3.700415701784285e-4	Atp5e
0.025371217543385238	0.08512362179473176	0.84	0.854	1	Snrnp70
0.04441905204613196	0.08503053158647544	0.201	0.223	1	Hdac4
0.9291219866841929	0.08494581623036046	0.272	0.28	1	Ing2
0.6035469708369574	0.08481620483429785	0.408	0.432	1	Rap1gds1
0.9070041431677026	0.08479488666352264	0.228	0.233	1	Bad
0.7837825500189766	0.08475709256436459	0.383	0.409	1	Rpn1
0.8694195859406082	0.08475564345448627	0.125	0.128	1	Uhrf1bp1l
0.7174188918448482	0.08472743815604789	0.112	0.111	1	Wdr6
0.3519929866554928	0.08468004528298723	0.156	0.167	1	Wdr48
0.6437590407446654	0.08466025475852315	0.411	0.426	1	Yeats4
0.7013060046509341	0.08465598278670636	0.48	0.509	1	Sbf1
0.6663746434037734	0.08460567705486399	0.109	0.114	1	Zfp777
0.4574232201584079	0.08450435195322226	0.101	0.097	1	Slc48a1
0.4060708563547776	0.0844559341636969	0.245	0.244	1	Mtln
0.6055924633290268	0.08444420806827901	0.188	0.196	1	Med1
0.5476112721096229	0.08422626161484326	0.58	0.595	1	Tacc1
0.06937027584078177	0.08413198203005723	0.825	0.834	1	Npc2
0.3238519402594342	0.08405645049725452	0.096	0.104	1	Rhbdd1
0.9545081396440761	0.0840540487238044	0.303	0.311	1	Batf
0.9096891422473441	0.08404381351362256	0.291	0.301	1	Mecp2
0.1962161102227833	0.0840012473687477	0.211	0.229	1	Rab11fip2
0.19464474524523143	0.08397589870321198	0.15	0.165	1	Arhgap27
0.22790459225158843	0.0837647409091379	0.467	0.471	1	Hsd17b10
0.09095582719669562	0.08375996957595438	0.413	0.408	1	Emc7
0.4175116278222132	0.08375413883976829	0.43	0.435	1	Pdcd10
0.2481650490387293	0.08371938426474382	0.418	0.423	1	Slain2
0.8801632653346981	0.08367043526174722	0.304	0.318	1	Dlgap4
0.20788994911597514	0.08362727483529375	0.194	0.187	1	Katna1
0.6729178158673281	0.08349253037564752	0.252	0.263	1	Ano10
0.3754956506961255	0.08344319445160675	0.25	0.266	1	Sdhaf2
0.09867022009631755	0.08342942555703581	0.261	0.285	1	Rara
0.6769862788087351	0.08331807950569603	0.297	0.311	1	Rnpep
0.0247049579289035	0.08328830779943797	0.137	0.157	1	Orc4
0.4877961535263051	0.08319226740208241	0.149	0.158	1	2810001A02Rik
0.6524524829296239	0.08310027195096281	0.129	0.134	1	Agpat1
0.7597527513946432	0.08306682687583034	0.196	0.198	1	Ccsap
0.7984235522570202	0.08300318450895511	0.454	0.482	1	Oip5os1
0.7743936208815506	0.08294607083815142	0.331	0.348	1	Parvg
0.17588633263626216	0.08288834931791511	0.122	0.133	1	Xpo4
0.23718032310417655	0.08288787957643118	0.609	0.641	1	Vdac1
0.900841265558071	0.08261233896100562	0.136	0.14	1	Mpp1
0.39575845245601476	0.08257415579140215	0.186	0.198	1	Inpp5k
0.3891487915822676	0.08249475697902516	0.501	0.52	1	Rbm8a
0.4653828766660014	0.08222576151219085	0.125	0.132	1	Tbce
0.08917422100257798	0.08218538968940625	0.614	0.658	1	Ppp2r5c
0.8508496902993485	0.08215657262487075	0.318	0.325	1	Hdgfl2
0.9976696268513785	0.08214707618877459	0.128	0.13	1	Ap1g2
0.2224111340623009	0.08200673941884973	0.118	0.128	1	Prdm11
0.5451259727449047	0.0818931558421454	0.172	0.18	1	Tmem94
0.8865002652875879	0.08177863452867662	0.162	0.163	1	Bola1
0.7571999256030021	0.08177215292176343	0.259	0.267	1	Clip1
0.6326658114345027	0.08170153935830979	0.424	0.44	1	Rad23a
0.010725739202115836	0.08167987390245313	0.748	0.772	1	Dad1
0.8686975534577761	0.08159057087752708	0.471	0.491	1	Dnmt1
0.6673508345236139	0.08157049491948642	0.228	0.226	1	Pmf1
0.32794933709696505	0.08154173597699899	0.099	0.107	1	Zfp68
0.7920466022679105	0.08128723186382891	0.317	0.326	1	Exosc8
0.930119189350814	0.08127808046554041	0.252	0.258	1	Tradd
0.2309373739071738	0.08127765210741345	0.556	0.563	1	S100a11
0.17065735668783608	0.08110674130160311	0.641	0.658	1	Ier3ip1
0.13580506991747404	0.08106717397962271	0.162	0.178	1	Anxa11
0.7364855537048757	0.08089282101281348	0.176	0.176	1	Sp2
0.15624774173614514	0.08082028382734796	0.168	0.183	1	Top3b
0.5870588972328794	0.0807753937863882	0.569	0.584	1	Rab8a
0.46126863131703877	0.08075698036432816	0.307	0.327	1	Odf2
0.6990705842463698	0.08064340137933901	0.327	0.333	1	Svbp
0.3510001118317781	0.08053928048716541	0.563	0.584	1	Gtf2f1
0.6310385509671523	0.08048375689733689	0.138	0.135	1	Lrp6
0.16029826018998988	0.08045599294379013	0.284	0.306	1	Orai2
0.16934996781831707	0.0804121684631558	0.126	0.138	1	2810001G20Rik
0.9198378378840142	0.08038592099999897	0.265	0.275	1	Tm2d1
0.32484466170737586	0.08036287854574398	0.159	0.171	1	Aplp2
0.42286793507766385	0.0802839019772507	0.472	0.486	1	Cisd2
0.3742484945234018	0.0802352871746338	0.618	0.637	1	Tmbim6
0.25698353612844305	0.08016428314211899	0.195	0.211	1	Lemd2
0.5650947280422489	0.08005901760668854	0.275	0.29	1	Pym1
0.6100394007381083	0.08003004950046266	0.141	0.148	1	Clec16a
0.8243047658585893	0.07996582584935963	0.513	0.541	1	Cyth4
0.5312148255657527	0.07977486403932521	0.281	0.283	1	Slf2
0.6684366280929825	0.07975174141390462	0.484	0.498	1	Sidt1
0.7907577538454291	0.0797508493293666	0.208	0.216	1	Baiap2
0.7706288726319624	0.07969532812015612	0.319	0.328	1	Chmp1b
0.659576311822347	0.07964099034153349	0.631	0.66	1	Git2
0.25868685851582895	0.07953616918194151	0.691	0.721	1	Lrp10
0.016025198030927695	0.07944914498636746	0.715	0.744	1	Psmb5
4.574848623905157e-16	0.07944241738519064	0.969	0.971	7.995462939999042e-12	Rps3a1
0.9665330784459232	0.07938840927303392	0.219	0.226	1	Ubr7
0.29767297502803275	0.07936971326904474	0.139	0.133	1	Mtres1
0.8007934129538556	0.07935895410206761	0.184	0.184	1	Pla2g12a
0.35649892309061104	0.07925847673214692	0.127	0.136	1	Wwp1
0.2950845317063818	0.07923763960554897	0.105	0.114	1	Tmem241
0.6796608953417118	0.07921065692206819	0.311	0.326	1	Phtf1
0.7259874909542773	0.07920685482567791	0.312	0.319	1	Pcbd2
0.11042417954959184	0.07915206105545924	0.159	0.176	1	Ppp1r15b
0.8542035625104089	0.07909632253869936	0.216	0.224	1	Cenpq
0.6685502827635782	0.07900067916968356	0.202	0.21	1	Cdk5
0.7475951104938399	0.07899382221796358	0.107	0.11	1	Gale
0.6769504588724142	0.07897108533056196	0.295	0.309	1	Gtf3c1
0.3486035401727801	0.07892688074550155	0.458	0.461	1	Coa8
0.036195487383295005	0.07889479606644301	0.209	0.234	1	Clasp2
0.1392551286146827	0.07888944357425809	0.607	0.622	1	Ubap2l
5.2251129544366924e-5	0.07886493399755823	0.924	0.925	0.9131929910469008	Tomm7
0.014398249647680862	0.07856902288990009	0.754	0.765	1	Ddx39b
0.3003655411020725	0.0785314877598185	0.371	0.399	1	Clk4
0.6748259948836318	0.07850629406898502	0.303	0.315	1	Rad50
0.7024948062945668	0.0784743705764141	0.517	0.531	1	Uimc1
0.7468780676323366	0.07845492383248143	0.195	0.203	1	Gna11
0.3226014331402504	0.07836941051391391	0.474	0.481	1	Rad21
0.5465971899416715	0.07833409020518071	0.429	0.459	1	Rasal3
0.4385548498949504	0.07828282056575397	0.145	0.154	1	Gskip
0.6516387848980156	0.0781434982510687	0.118	0.122	1	Slc37a3
0.6136527827986168	0.07779333590580517	0.124	0.13	1	Wdr20
0.07624102034847274	0.07775109359844468	0.135	0.151	1	Dipk1a
0.290139060230156	0.07771700214050992	0.618	0.637	1	Tut7
0.21965779071422897	0.07740985137626294	0.336	0.36	1	Galnt1
0.008490952512148962	0.07740739705410049	0.089	0.108	1	H2-K2
0.030892412619902974	0.07739702387384217	0.1	0.116	1	Rab40c
0.9954132230811452	0.07734719447568139	0.142	0.144	1	Tmem229b
0.07225846337885222	0.07729524647157837	0.137	0.154	1	Abca3
0.4489564554086458	0.07724925235840904	0.369	0.374	1	Alkbh1
1.926437874460864e-5	0.07712819840598595	0.954	0.944	0.3366835473195252	Gnai2
0.12580337553412052	0.07706271246580754	0.252	0.274	1	Usp8
0.5916298770630297	0.07704153278712922	0.157	0.164	1	Nmd3
0.40966028546085415	0.07703753460271467	0.64	0.665	1	Fip1l1
0.6645747572244998	0.07693156288012126	0.656	0.674	1	Nrip1
0.5097728670447088	0.07683451154503096	0.295	0.294	1	Hspa14
0.009368797125868683	0.07683010207602203	0.815	0.831	1	Tmem160
0.6929179963697123	0.07677825860925125	0.514	0.536	1	Impa1
0.06923261274259682	0.0765973344679225	0.093	0.106	1	2610037D02Rik
0.017291200919332658	0.07641264779520318	0.655	0.662	1	Rnps1
0.007780009467271043	0.07640957696798623	0.974	0.974	1	Btg1
0.059678930198234836	0.07631823820991435	0.201	0.224	1	Sh2b1
0.7362200086530957	0.07631764700228394	0.152	0.153	1	Msantd4
0.9631683754887063	0.07628220182450574	0.117	0.118	1	Pdpr
0.7782960967959953	0.07623692784793762	0.343	0.358	1	Surf6
0.4879854682077812	0.07623298072725904	0.211	0.225	1	Tmem248
0.7531558051771621	0.07623197168065388	0.287	0.293	1	Sh3glb2
0.4367396928158847	0.07607225254133154	0.157	0.167	1	Mlx
0.8357312452002268	0.07604732241243678	0.344	0.357	1	Gabpb2
0.0017697209334644043	0.07604663566274095	0.907	0.917	1	Pak2
0.9050257046031558	0.0760465262320601	0.312	0.325	1	Gltp
0.4325070762984384	0.07597902611669949	0.105	0.1	1	Rhno1
5.480759940186394e-14	0.0759108505619297	0.97	0.975	9.578724147463761e-10	Rpl36
0.6773047168227352	0.07590813998192845	0.433	0.457	1	Senp5
0.49078774346864396	0.07589700762980156	0.185	0.194	1	Srbd1
0.017481438791329486	0.07585295023064442	0.086	0.103	1	Acss1
0.32949023624075485	0.07577129173544894	0.297	0.319	1	Psd4
0.6150753306817862	0.07572735481315251	0.267	0.279	1	Med15
0.04723988726763202	0.07569589113950936	0.915	0.919	1	Pdcd4
0.8008882132720432	0.07565716414262286	0.552	0.57	1	Hmg20b
0.1943891254390132	0.07561962963976276	0.335	0.359	1	Trim56
0.3529933085667871	0.0756093761692167	0.202	0.215	1	Srebf1
0.13155017538417088	0.07546811482634985	0.752	0.783	1	Nmt1
9.552696174894847e-4	0.07537603769650403	0.918	0.934	1	Atp5j2
0.48437277405578616	0.07533106452371952	0.117	0.123	1	Gpat4
0.0010404792593834698	0.07531063249139347	0.913	0.897	1	Lgals1
0.520327604301847	0.07522009760310785	0.42	0.442	1	Traf3
0.7423871146489829	0.0750651630016308	0.529	0.554	1	Psmd2
0.3262465592887809	0.07503539322519281	0.653	0.677	1	Gmfg
0.5403695691722712	0.07497486182797997	0.133	0.139	1	Litaf
0.779794480580448	0.07496647667428291	0.28	0.291	1	Med10
0.20642769722172716	0.07473240093589761	0.221	0.238	1	Xpo5
0.09708517621969938	0.07472927955732267	0.63	0.646	1	Srsf11
0.7394188071940475	0.07470006262702356	0.111	0.11	1	Zc3h10
0.47923158098393825	0.07469605855169514	0.21	0.222	1	Ccnh
0.7184354330668488	0.07468401000574665	0.181	0.181	1	Hars
0.3428665699545457	0.07468289416779794	0.266	0.285	1	Lrif1
0.048365268815073297	0.07465172794120667	0.706	0.729	1	Psenen
0.7381042790448884	0.07460461301333288	0.1	0.104	1	Cd320
0.20153353888336592	0.07454897460873666	0.127	0.139	1	Marchf2
0.5030606329132546	0.07443516081302398	0.457	0.486	1	Svil
0.0034632370347360796	0.0744345331781806	0.85	0.85	1	Cdc42se1
0.8131863235273529	0.07443110317361068	0.1	0.103	1	Pnpo
0.049202252913821486	0.07436024356288207	0.75	0.766	1	Bptf
0.15302420883353293	0.07433605353269201	0.214	0.231	1	Gtpbp6
0.8542129906970586	0.07426011601430044	0.538	0.558	1	Srp72
0.7893328201838549	0.07422437220502598	0.631	0.653	1	Ier2
0.03939727606953622	0.07419738533175968	0.778	0.767	1	Gpx4
0.3597935332677777	0.07405840945327213	0.101	0.109	1	Taf5
0.8896449475079723	0.07404052802222183	0.099	0.101	1	Znrf3
0.008954463946837295	0.07394151119136239	0.8	0.803	1	Jpt1
0.9022207973618916	0.07393243900507257	0.363	0.375	1	Irf3
0.42963594848372266	0.07381637094197957	0.565	0.589	1	Got2
0.8338229040559884	0.07376204143657028	0.215	0.221	1	Cby1
0.7431309238596114	0.07373772915303212	0.1	0.103	1	Tmem9
0.7430510523082373	0.07369860561374875	0.156	0.161	1	Pold1
0.47850287600502217	0.07363662668448667	0.401	0.406	1	Glmp
0.5498634014180113	0.07361542092127604	0.519	0.547	1	Thoc2
0.030889852753948774	0.07353046495775262	0.803	0.813	1	Tagln2
0.7367802137896924	0.07337240242541654	0.638	0.653	1	Stk10
0.273972493546394	0.07336562241536071	0.768	0.789	1	Ubash3b
0.03225627875742336	0.07333644231172509	0.096	0.112	1	Ric8b
0.9756588492848786	0.07331750961880312	0.333	0.345	1	Arl3
0.8638039320241108	0.07330375711604478	0.374	0.382	1	Pwwp3a
0.8266108947139515	0.07324789305893754	0.467	0.48	1	4921524J17Rik
0.0072042181610359945	0.0732131618627776	0.084	0.103	1	Nt5c3
0.95284584831657	0.0732095012974161	0.124	0.125	1	Ap4e1
0.6320146059312962	0.07306591807906537	0.241	0.253	1	Atp13a1
0.8533936589603988	0.07296354356857537	0.189	0.192	1	Caml
0.1759522457275831	0.0729456276593985	0.11	0.121	1	Fbxo21
0.9657691550777188	0.07294325837041016	0.16	0.164	1	Tubgcp3
0.393467848242085	0.07288116178621484	0.182	0.192	1	Snip1
0.40747245940263876	0.07283743849576862	0.309	0.328	1	Ikbkb
0.8100860961718792	0.07277667821892879	0.47	0.482	1	Prdm2
6.627480257273005e-4	0.07274255750733838	0.905	0.905	1	Tln1
0.03520454794946439	0.07269990544591098	0.117	0.135	1	Mms19
0.8462845930687042	0.07266391060228794	0.141	0.145	1	Acaa2
0.2216326211712472	0.07248679200289776	0.277	0.298	1	Chmp1b2
0.6960551550666662	0.07246018324258197	0.168	0.174	1	Slc25a12
0.9306299166057556	0.07245533900415468	0.199	0.205	1	Ppp2r5d
0.021134008370813452	0.07240611451524726	0.134	0.156	1	Zfp871
0.17429064155891086	0.0723534187436412	0.137	0.151	1	Rab11fip1
0.6840585813903199	0.072119268509931	0.103	0.107	1	Sephs1
0.26514818657356976	0.07208505944715038	0.248	0.266	1	Cd2ap
0.20763118543611286	0.07202362501510784	0.106	0.116	1	Lin7c
0.14441934531379555	0.07201024414124357	0.158	0.174	1	Arntl
0.4872531873082736	0.0719938573622358	0.429	0.457	1	Ddrgk1
0.4959275025864904	0.07191811921637747	0.246	0.256	1	5031425E22Rik
0.8874114729219237	0.071905693588459	0.215	0.224	1	Dedd2
0.6032928102829722	0.07189984325583662	0.532	0.556	1	Rnf10
0.7752555379994713	0.071885356602919	0.344	0.36	1	Acbd3
0.004528767276614828	0.07170343833892301	0.818	0.835	1	Tcof1
0.11635626245475948	0.07157893289527784	0.233	0.253	1	Hmgcr
0.8051314401186096	0.07144449834868638	0.245	0.254	1	Gpank1
0.0018074142042734686	0.0712662412581746	0.138	0.166	1	Cnst
0.9392705165589501	0.07101039851104929	0.201	0.207	1	Mrs2
0.45245978838666967	0.07098728674802901	0.768	0.791	1	Stk4
0.024650646640752026	0.07094193035635316	0.276	0.311	1	Nlk
0.060176646744903035	0.07088621721704569	0.171	0.19	1	Wipf2
0.9380413282678446	0.07075759832463313	0.686	0.708	1	Nfkbia
0.08863591738191852	0.07060524215428554	0.765	0.784	1	Macroh2a1
0.670781699787482	0.07057334087322831	0.114	0.118	1	Hdhd2
0.6102598097077137	0.07055988732650409	0.178	0.177	1	Klc3
0.9387356534706159	0.07051832632387917	0.367	0.38	1	Hsd17b8
0.6056900066184041	0.07045616804870625	0.391	0.401	1	Sh3bgrl
0.5813318369775349	0.07044480405156561	0.316	0.333	1	Nin
0.46075537205042744	0.07032238603044128	0.696	0.728	1	Ywhaz
0.7865208135615624	0.07031423048021546	0.532	0.549	1	Pkn1
0.01796800392521807	0.07029692305021862	0.1	0.118	1	Lman1
0.8226509404574336	0.07027042565007358	0.326	0.332	1	Map3k4
0.29606830907462356	0.07023587192214276	0.095	0.103	1	Bora
0.5711658005055327	0.07021126709603853	0.354	0.375	1	Cdk9
0.9508526035090282	0.07011145185522383	0.252	0.258	1	Afg3l2
0.5314996489191914	0.07006238283874036	0.402	0.432	1	Ist1
0.41376995643131326	0.07003541950662795	0.093	0.1	1	Tsc2
0.14185500632819084	0.06999820218933572	0.104	0.115	1	Micall1
0.22876190899992727	0.06999317076485195	0.339	0.366	1	Gimap7
0.12214914328190936	0.06997265057740365	0.622	0.632	1	Anapc13
0.5128743583576593	0.06980367920518593	0.327	0.346	1	Stxbp2
6.775044716381084e-5	0.06974007976526009	0.935	0.943	1	Wdr89
0.12434585438806751	0.06973356845293366	0.608	0.618	1	Gm26740
0.3025003543404013	0.0697215947501284	0.711	0.715	1	Ankrd44
0.6204048758725348	0.06966382475649824	0.124	0.129	1	Recql
0.4125554289930092	0.06965565212105562	0.138	0.146	1	Dubr
0.7959600471357968	0.06965328745008947	0.201	0.208	1	Mrps35
0.5887040524635863	0.06958547505766988	0.208	0.206	1	Ahcyl2
0.6672727706070511	0.06955200319750365	0.553	0.567	1	Chd7
0.045588337739100114	0.06943127862657006	0.859	0.882	1	Kmt2a
0.2687190046765509	0.06931135926882459	0.174	0.188	1	Casp8
0.7114966378922944	0.06930978598894544	0.375	0.394	1	Rpa2
0.22252180533765226	0.06925581011742821	0.271	0.294	1	Ubl7
0.6111751475994855	0.06921230009006718	0.283	0.296	1	Pgp
0.5167351434289502	0.06917618454449093	0.14	0.147	1	B930036N10Rik
0.5813315673620154	0.0691271597404034	0.578	0.607	1	Was
0.20043936107651564	0.06893080179142941	0.169	0.185	1	Vegfb
0.057349448469081694	0.06892581850850443	0.165	0.184	1	Btbd2
0.756343018605089	0.06890499094341673	0.225	0.236	1	Hcfc1
0.0014394461929762284	0.06884111016202987	0.369	0.412	1	Ldlrad4
0.3595248808743898	0.06883114662929934	0.668	0.692	1	Bag1
0.03516732899538598	0.06882394494110033	0.166	0.188	1	Dhx57
0.0013803026342399298	0.0686786354468496	0.908	0.917	1	Psma7
0.7927144005766685	0.06867741806844563	0.323	0.339	1	Pgk1
0.15323798702836705	0.06860189606272193	0.174	0.189	1	Mvp
0.584524870010448	0.06849044437468743	0.166	0.163	1	Guk1
0.20761109379058776	0.06844722660316749	0.133	0.145	1	Gmeb2
0.3737771033989952	0.06843417432354881	0.667	0.682	1	Ddx6
0.20125736572638825	0.06825680950332524	0.249	0.271	1	Eml3
0.9947228273106085	0.0682145450308056	0.226	0.232	1	Ndufaf3
0.06458253679227399	0.06804599542343515	0.168	0.186	1	Nploc4
0.5260996885810849	0.06802452349288202	0.131	0.137	1	Cdc14b
0.010032095121626844	0.068023437475242865	0.838	0.845	1	Arhgdib
0.38058335859887454	0.06801635737086204	0.447	0.461	1	Ndufs3
0.9411924051735632	0.06801429574066042	0.261	0.269	1	Zdhhc3
0.9267224766570981	0.0679680297378733	0.195	0.201	1	Dok1
0.27417216612212014	0.0679493913054765	0.561	0.573	1	Septin11
0.532750159817607	0.0678763603043675	0.133	0.14	1	Ssbp2
0.3463657852319764	0.06780538309690376	0.245	0.258	1	Scarb2
0.0990698763492862	0.06777462550080227	0.207	0.227	1	Brpf1
0.4672335180566665	0.06773994701931496	0.876	0.881	1	Ahnak
0.10668404530628552	0.06769811513885826	0.11	0.123	1	2010016I18Rik
0.7168527404774984	0.06752669260665645	0.194	0.203	1	Gtf2b
0.03981755017751518	0.06751617134731114	0.129	0.147	1	Ppp1r2
0.03637692845551382	0.0674803660390561	0.322	0.355	1	Apc
0.010985159956695611	0.06746175076366612	0.206	0.234	1	Zbtb1
0.2946878621043517	0.0674000126077472	0.131	0.142	1	Cbx7
0.4113762646761814	0.06738213404256009	0.428	0.435	1	Tmed5
0.9580847932535155	0.06734522746725091	0.241	0.247	1	Pdk1
0.36681914675252003	0.06727529505580043	0.285	0.304	1	Thoc5
0.8650509993595452	0.06714593155152104	0.241	0.245	1	Qars
0.43523568999760576	0.06711596545065679	0.169	0.179	1	Map1s
0.6251227553938072	0.066964098736644	0.719	0.749	1	Ktn1
0.8716474544706587	0.06691186195213272	0.19	0.195	1	Sertad2
0.7951814546532158	0.06682155916279386	0.245	0.255	1	Apeh
0.05569987508034472	0.06681491176287047	0.266	0.291	1	Mthfd1l
0.9648498609183425	0.06679366827883754	0.423	0.446	1	Ap3d1
0.9588381232735123	0.06678558772302672	0.491	0.516	1	Gars
0.9445167622268947	0.06669843404469156	0.647	0.675	1	Ubc
0.7617313158214926	0.06669489202834866	0.655	0.681	1	Gimap6
0.6884449052376892	0.06662807820302624	0.33	0.336	1	Rb1
0.5045422387809444	0.06660713539339946	0.1	0.106	1	Habp4
0.05029702885036516	0.06657242288172016	0.196	0.218	1	Eya3
0.8334238852543657	0.06633485032239439	0.13	0.133	1	Nt5c2
6.883295622998873e-4	0.06632387757121583	0.09	0.113	1	Gm16152
0.20089995930099175	0.06610406392182755	0.154	0.166	1	Traf5
0.23515690775796516	0.06609346192730736	0.355	0.381	1	Sesn3
0.5611503332461083	0.06604989499073155	0.129	0.136	1	Atp6v1h
0.8695915566790848	0.06604132292899435	0.37	0.382	1	Gfod1
0.013604333685070162	0.06597765433286229	0.948	0.951	1	Hmgb1
0.1299475103054901	0.06591643393879187	0.101	0.112	1	Tmem175
0.4067393817795019	0.06577454631790536	0.225	0.239	1	Ube2d1
0.9664488848448696	0.06576746411778883	0.521	0.546	1	Zranb2
0.31814050391175036	0.06576328152823496	0.862	0.883	1	Ikzf1
0.015405159170404864	0.06566785952652099	0.81	0.819	1	Dek
0.6270402655184439	0.0655714577792621	0.19	0.196	1	Mettl6
0.91673400392639	0.06555631487367819	0.302	0.312	1	Hbs1l
0.4744736655592321	0.06551299881865069	0.132	0.14	1	Itfg1
0.7600262233939027	0.06551022440869292	0.511	0.541	1	Gm11808
0.018774726138850117	0.06539146365574296	0.406	0.446	1	Pip4k2a
0.5146194888622768	0.06536954961458807	0.205	0.215	1	Sdcbp
2.5120163408047524e-4	0.06527916820330626	0.933	0.943	1	Elob
0.40288251780452505	0.06520285511305546	0.125	0.133	1	Aars
0.3623810997569145	0.06517330771086383	0.285	0.305	1	Gimap8
0.7186326655302662	0.06516662477184423	0.489	0.51	1	Rc3h1
0.18908335541455878	0.06496827051449361	0.13	0.143	1	Rit1
0.30192700072354794	0.06487048665710027	0.232	0.248	1	Gna13
0.4625700186785127	0.06481854945745008	0.381	0.404	1	Vps4a
0.5344814403756188	0.0646674926037949	0.113	0.119	1	Sos1
0.19910371148540415	0.0645787505000015	0.258	0.279	1	BC005624
0.9759268417720943	0.06452808842195856	0.107	0.109	1	Arfip1
0.8434449617714108	0.0644778844341104	0.249	0.257	1	Cog2
0.43020542398134504	0.06433430076273294	0.28	0.297	1	Mgat5
0.24274439706284318	0.06427735762185438	0.259	0.277	1	Limk2
0.4474511196186165	0.06425769117640101	0.186	0.196	1	Sel1l
0.8692911485920025	0.06422929275609812	0.103	0.104	1	Nudt1
0.022360673191645093	0.06422402791534447	0.372	0.413	1	Setd5
0.7933387643490735	0.06401286594975408	0.317	0.326	1	Gbf1
0.5149685084899827	0.0640056198431069	0.375	0.397	1	Cyld
0.13082166390049144	0.06397330491778641	0.814	0.831	1	Syf2
0.15943435845781548	0.06389858656304037	0.098	0.109	1	Serpinb6a
0.8457358737365575	0.06385246835642966	0.241	0.251	1	Tssc4
0.0665470812338564	0.06385244478778573	0.18	0.2	1	Ripk1
0.35136936328673707	0.06379680517130182	0.201	0.213	1	Efcab14
0.001483423779166393	0.06371001090402073	0.161	0.192	1	Ago3
0.7012462619022142	0.06355842682613248	0.419	0.437	1	Map4k1
0.5862714426303186	0.06349091601503604	0.394	0.419	1	Mea1
0.0015896197875637924	0.06344867046120084	0.408	0.463	1	Lgals3
0.16362129075710538	0.06325890897930764	0.131	0.144	1	Hipk3
0.087865290673462	0.06324862772276574	0.215	0.236	1	Helb
0.49196260449525203	0.06320663615641586	0.194	0.205	1	Unc119b
0.06326318167431677	0.06310932597602048	0.15	0.168	1	Naa35
0.11510900016566918	0.0630649320217993	0.095	0.107	1	Sap25
0.863737903593203	0.06302777633871881	0.136	0.139	1	Prkaca
0.22082678923407317	0.06301056738878974	0.705	0.721	1	Hnrnpa3
0.7999697006627476	0.06288246361181274	0.407	0.419	1	Smn1
0.06586326967705422	0.06284501693582856	0.304	0.333	1	Ndufaf2
0.42391464533772394	0.06268256849736797	0.166	0.177	1	Spag7
0.7943052635655554	0.06255193408242676	0.126	0.126	1	Stn1
0.4550797838150913	0.062424086998022155	0.125	0.133	1	Nkiras2
0.8093896791452031	0.06239140706047269	0.371	0.385	1	Jmjd1c
0.04489339773831954	0.06211861290657139	0.798	0.82	1	Supt5
0.2548121876797026	0.062113852018184756	0.158	0.171	1	Fbxo25
0.1927806158043716	0.062097897553240244	0.623	0.64	1	Ndufc2
0.5819540197747567	0.062046185499009976	0.311	0.326	1	Paip2b
0.9733088927821565	0.062026049994748034	0.309	0.318	1	Aurkaip1
0.21402635166681586	0.062025546643730944	0.134	0.146	1	Slx4
0.6726356054460927	0.06198987374576228	0.469	0.495	1	Rab7
0.6155060909058815	0.06185913754057509	0.469	0.476	1	Sigirr
0.23090203016873276	0.061693434721400875	0.226	0.245	1	Nudt14
0.7019871833894602	0.061675380916445643	0.322	0.336	1	Tnrc18
0.09686904055063177	0.06165280685676655	0.197	0.217	1	Pip4k2c
0.3352396386929208	0.06162468139635522	0.464	0.493	1	Mrps9
0.5072764353163395	0.0615722570526166	0.219	0.229	1	Mideas
0.015731683252222076	0.061562308549372835	0.199	0.226	1	Mprip
0.8008102909086794	0.061509976377816356	0.403	0.424	1	Rnh1
0.5997330977278577	0.061449518999106584	0.126	0.131	1	Nusap1
0.12153002328846439	0.06138864226184726	0.706	0.717	1	Os9
0.6733671890161936	0.061231657579375875	0.117	0.121	1	Sertad1
0.11346550045276818	0.06117414804232779	0.735	0.754	1	Dynlrb1
0.4595624928021141	0.06085398085429361	0.411	0.438	1	Mbnl2
0.7386381477064491	0.0606838436196695	0.113	0.117	1	Klhl18
0.34370158470548257	0.06061977866474605	0.354	0.377	1	Upf1
0.291919116683999	0.06061373287642868	0.157	0.169	1	Chuk
0.32004569998373417	0.060601300302935646	0.248	0.266	1	Zfp62
0.16692775146221514	0.06055221768138752	0.68	0.699	1	Pgls
0.5997605747491748	0.06049328907923002	0.268	0.282	1	Rictor
0.2280158913614302	0.06038124533432221	0.134	0.146	1	Ddx11
9.062895053732655e-13	0.06036308956745362	0.98	0.981	1.583922168540856e-8	Rpl18a
0.6080337534403131	0.060076606054995624	0.415	0.438	1	Smg1
0.33856647060392286	0.06003492903309571	0.414	0.443	1	Rnf20
0.37085056097173963	0.06000497851442699	0.25	0.265	1	Dis3l2
0.2388557797348672	0.05997426878570722	0.092	0.1	1	Spc25
0.6284490481065931	0.059910761264077905	0.183	0.191	1	Faim
0.21052146108020237	0.05987697819954396	0.528	0.573	1	Sh3gl1
0.7307576230879314	0.05983966988695544	0.196	0.203	1	Adam17
0.7552641346758578	0.05981670050219606	0.518	0.534	1	Rab4b
0.29938764863545664	0.05978970255061822	0.115	0.123	1	Dlgap5
0.015319265623501914	0.05951870907175097	0.358	0.391	1	Plxdc2
0.6530323677742679	0.05947762402625467	0.105	0.109	1	Dnase2a
0.478918939528823	0.05945307325938565	0.737	0.762	1	Ap2b1
0.12845233665501984	0.0593476632880543	0.205	0.224	1	Slc25a28
0.3767544323589438	0.05923354853403012	0.455	0.484	1	Heca
0.3363816768604164	0.05912445914523623	0.125	0.134	1	Lactb2
0.456199588662778	0.059025597835655697	0.359	0.379	1	Arrdc1
0.528861459070624	0.05896587631124017	0.167	0.176	1	Cops8
0.4354804440858986	0.05890380917792526	0.185	0.196	1	Fxn
0.7570301319688897	0.05890112277304277	0.575	0.608	1	Ptpa
0.4148140443246188	0.05886068051142512	0.117	0.126	1	Cpne3
0.13744186357688762	0.058711421881165404	0.288	0.314	1	Egln1
0.4333548986712899	0.05857556602402303	0.131	0.139	1	Guf1
0.4487910851557766	0.058521465036294955	0.332	0.349	1	Tnfrsf9
0.2523939082794543	0.05846750973798298	0.1	0.108	1	Myo5a
0.776952275578692	0.05846690681755609	0.454	0.479	1	Hopx
0.44848460990666933	0.05843223121736507	0.096	0.102	1	Isca1
0.9474160758994236	0.05842538625586369	0.754	0.789	1	Irf2
0.30356324898731196	0.05836226585140625	0.145	0.155	1	Gde1
0.007001763660614386	0.05830476549634489	0.132	0.154	1	Cit
0.12202760851698863	0.058140062733375464	0.187	0.204	1	Ctnna1
0.5690292511133284	0.05803583369678833	0.118	0.123	1	Ak6
0.9993835391453367	0.05802476674881185	0.597	0.617	1	Baz1a
0.599229731280449	0.05792046273308926	0.415	0.437	1	Icam2
0.3248938980221983	0.05787606005976209	0.256	0.272	1	Commd1
0.7265688335874944	0.0577510385798814	0.788	0.809	1	Cd37
0.7898018683219794	0.05773583455488818	0.354	0.376	1	Aifm1
0.8294222005430307	0.05751619518940654	0.103	0.105	1	Aaas
0.04263254445270049	0.05743089403315649	0.215	0.241	1	Capn15
0.17155632919574285	0.05742516893869731	0.119	0.13	1	Tacc3
0.8599622486262519	0.05733760946641442	0.112	0.111	1	Pnpt1
0.12720127429591088	0.05726499356268311	0.255	0.277	1	Tbk1
0.9844210980912306	0.05704472235629998	0.27	0.275	1	Cenpw
0.8894024803107778	0.05703889214383512	0.517	0.537	1	Bin1
0.08459653021784087	0.05693105382265706	0.105	0.118	1	Rbm43
0.948027725162187	0.056923503733000924	0.15	0.152	1	H4c18
0.29522212333599757	0.0569158804086638	0.106	0.115	1	Zc3h11a
0.444544936578606	0.056857754842620234	0.631	0.643	1	Zyx
0.17070033442363677	0.05681170825545068	0.124	0.135	1	Gabpa
0.17275564678490105	0.05676660319976068	0.158	0.172	1	Cep85
0.008001048333569112	0.05672217098790511	0.107	0.127	1	Slc25a38
0.38575515517596515	0.05668361557778323	0.15	0.159	1	Eif1ad
6.733871414858058e-10	0.056625711702540826	0.958	0.962	1.1768787071747427e-5	Rpl22
0.07393659180621874	0.05661536835847736	0.765	0.758	1	Ctsw
0.2644479807260946	0.056590173275754385	0.342	0.367	1	Mgat1
0.30828027171997174	0.05641348801133478	0.415	0.446	1	Phf12
0.5976103535782088	0.05635261583457374	0.657	0.677	1	Ccdc12
0.5325437311726582	0.05625486556742271	0.397	0.419	1	Ctnnbl1
0.15472817679256304	0.05600587020629888	0.193	0.211	1	Lrrc58
0.5740559689971809	0.056002552054646326	0.095	0.1	1	Ap5s1
0.48860821999716014	0.05587855298800659	0.206	0.218	1	Dph3
0.10073153784482414	0.05580597367867002	0.103	0.116	1	Med23
0.7107815493216827	0.055778757343090374	0.52	0.543	1	Uba1
0.8970324003476978	0.05556592367359259	0.684	0.706	1	Pld3
0.03619060457946424	0.055552167701079735	0.176	0.2	1	Zdhhc4
0.5619316392467187	0.05554779698729306	0.597	0.622	1	Herc2
0.1456693510489863	0.05543009124913034	0.155	0.17	1	Cplane1
0.19452884319504601	0.05530346356551363	0.679	0.712	1	Ywhae
0.07327127431534308	0.055260064066712244	0.232	0.255	1	Mtmr6
0.455588408155202	0.05503411584845719	0.295	0.293	1	Rrp1b
3.2125636766299608e-6	0.05502308221853269	0.954	0.961	0.05614597537646182	Rpl30
0.1677704737641902	0.05486939141941383	0.105	0.115	1	Pdlim5
0.5570820151326709	0.054863869982067215	0.573	0.598	1	Aqr
0.8805981763075458	0.05484900467368792	0.262	0.273	1	Dcaf15
0.23729124394350024	0.05481920923703121	0.278	0.3	1	Tmod3
0.29628805730687124	0.054669912745924254	0.744	0.764	1	Pdcd5
0.011017862042739038	0.05466079967847692	0.94	0.947	1	Ucp2
0.057715860731790525	0.05461974619585219	0.247	0.272	1	Specc1l
0.2638830137559594	0.05459603959072856	0.102	0.11	1	Arhgap11a
0.8745892940098837	0.054502018530399376	0.644	0.671	1	Dennd1c
0.1807128073431879	0.05443718803734621	0.212	0.229	1	Map2k4
0.6849686953919241	0.05437001111586093	0.247	0.256	1	Txnrd1
0.033467490354330096	0.0542474063746643	0.253	0.282	1	Ehbp1l1
0.46792881789411206	0.05421270357736496	0.119	0.126	1	Eno3
0.43444768050221705	0.05419430788031676	0.637	0.66	1	Mrpl54
0.17681448324753646	0.054063609658202116	0.79	0.81	1	Tmem50a
0.5489980162932508	0.05403899592074668	0.653	0.674	1	Calm3
0.004033767168859615	0.05400092458047201	0.915	0.929	1	Eef1g
0.5860599093994612	0.05396589083116393	0.505	0.528	1	Supt20
0.01890165491208987	0.05388850246409116	0.168	0.191	1	AU020206
0.005548700068961087	0.053839400121383885	0.721	0.726	1	Wbp11
0.10921219803022818	0.053724681392873286	0.334	0.364	1	Fkbp2
0.9519677901769759	0.053671540100080545	0.479	0.5	1	Rassf5
0.1942764114040838	0.053469951747875166	0.101	0.112	1	Brwd3
0.04362784144352319	0.05344003991243662	0.939	0.951	1	Msn
0.8336167303202812	0.05339764829381011	0.661	0.689	1	Arhgap30
0.04836105013559828	0.053381316289274894	0.134	0.151	1	Ndel1
0.4405334008017052	0.05336565684433392	0.122	0.128	1	S100pbp
0.542615905934767	0.0533475032820544	0.296	0.314	1	Pnpla2
0.6715420595374924	0.053284887266174766	0.484	0.507	1	Srsf10
0.6334752213149909	0.05327654925051295	0.193	0.202	1	Haus8
0.9687446648478244	0.053228262022441686	0.254	0.259	1	Gm36738
0.7922193244725825	0.05319841775094403	0.362	0.369	1	Pole4
0.5184818875472605	0.053140892784253185	0.409	0.438	1	Ap1s1
0.7932920862349582	0.05301680996100244	0.139	0.138	1	Zbtb2
0.4127469970741341	0.052971578306317824	0.137	0.144	1	Kmt5c
0.7713482735070007	0.05294703505907139	0.569	0.599	1	Mrpl33
0.8888521127645549	0.052936249447709915	0.122	0.124	1	Dgcr8
0.8009277401807329	0.05288081529138744	0.287	0.296	1	Ubl3
0.1811430692405204	0.05275397514531588	0.162	0.178	1	Dnajc18
0.25973842511355355	0.052726049104077966	0.734	0.753	1	Rdx
0.014478188966911332	0.0526593190656649	0.278	0.314	1	Tspan5
0.9909235197203565	0.052638972210303475	0.461	0.479	1	Smarcb1
0.3983063932175716	0.05253240246461366	0.163	0.173	1	Dcaf13
0.51432155146575	0.05247670556007111	0.344	0.362	1	Supt3
0.14843773433669036	0.05246094241552535	0.278	0.302	1	Taf3
0.21799531488703452	0.0524493389853985	0.655	0.688	1	Taok3
0.7633578755349257	0.05242960262802998	0.691	0.72	1	Thrap3
0.44706225099040686	0.052391664789433356	0.175	0.172	1	Gm11110
0.3426383682960203	0.052286201016799816	0.295	0.292	1	Med14
0.45659710871346043	0.052283242262910645	0.507	0.536	1	Sptan1
0.5126907275450596	0.05228242335952245	0.454	0.457	1	1110038F14Rik
0.9259287888021477	0.05222350468982506	0.353	0.367	1	Raver1
0.8172454062787194	0.05218110729370373	0.13	0.133	1	Slc41a1
0.6547833224912339	0.052161331891834806	0.226	0.237	1	Rps6kb1
0.5619170076187952	0.05213172320390047	0.182	0.191	1	Exoc7
0.19060526333048688	0.052041257181586476	0.241	0.26	1	2510002D24Rik
1.4742184150955897e-8	0.0519269408422085	0.969	0.974	2.576491524062562e-4	Rpl13a
0.7193599866305371	0.05181239801016746	0.199	0.205	1	Tuba4a
0.03899631557952784	0.05180431864299573	0.319	0.353	1	Zfp592
0.6472676297204782	0.05174122636189393	0.102	0.106	1	Nfya
0.9713270658010986	0.051727477296640956	0.884	0.9	1	Cyba
0.5336232844410322	0.051692964348319936	0.103	0.108	1	Kptn
0.264942685146132	0.051684550119198036	0.104	0.113	1	Nedd4l
0.12560014589630733	0.051471886994125304	0.26	0.283	1	Bmt2
0.30144163131569934	0.051453846995171526	0.222	0.238	1	Mrpl46
0.6363431241781534	0.05135295151263031	0.171	0.178	1	Trim37
0.7215300346377665	0.0513127719254651	0.485	0.511	1	Rnaseh2c
0.9780877017493539	0.05114604728522942	0.558	0.579	1	Cetn2
0.07302092832441712	0.051141007916419845	0.123	0.139	1	Calcrl
0.7709726036047703	0.05102967855749396	0.163	0.169	1	Ttc32
0.4172763633402878	0.051010359325448285	0.196	0.208	1	Ankrd40
0.7118907317533497	0.05095396759203541	0.58	0.601	1	Kif21b
0.5192154095313537	0.05084645594134307	0.104	0.109	1	Polr3a
0.01682195831554617	0.0508264283235671	0.096	0.113	1	Kansl1l
[truncated: 4,472 more rows]
